# Supplementary material for: Phosphorylation-Mediated Molecular Pathway Changes in Human Pituitary Neuroendocrine Tumors Identified by Quantitative Phosphoproteomics
Source: Cells. 2021 Aug 27;10(9):2225. doi: 10.3390/cells10092225 (PMC8471408; doi:10.3390/cells10092225)
Supplement: Supplementary file 1 [file cells-10-02225-s001.zip]

Archive with 6 entries (6 files):
- Figure S1_v6.pptx
- Table S1_v4.pdf
- Table S2_v1.xls
- Table S3_v3.xls
- Table S4_v1.pdf
- Table S5_v2.pdf
