# Supplementary material for: Phosphorylation-Mediated Molecular Pathway Changes in Human Pituitary Neuroendocrine Tumors Identified by Quantitative Phosphoproteomics
Source: Cells. 2021 Aug 27;10(9):2225. doi: 10.3390/cells10092225 (PMC8471408; doi:10.3390/cells10092225)
Supplement: Supplementary file 1 [file cells-10-02225-s001.zip › Table S2_v1.xls]

## Sheet: Phospho (STY)Sites
Table S2. Differentially phosphorylated proteins identified in nonfunctional PitNETs and control pituitaries. S* = Phosphorylated Ser. T* = phosphorylated Thr. Y* = Phosphorylated Tyr. M# = oxidated Met.
Accession No.	Gene name	Protein name	Modified peptide	Modified Amino acid residue	Modified position	Modified Probabilities	PEP	Score	Modified level (N)	Modified level (T)	Ratio (T/N)	P-value (t-test)
P46821	MAP1B	Microtubule-associated protein 1B	GAES*PFEEK	S	1427	1	0.0109299	67.385	5831.53	27775	4.7629	8.65338e-09
A0A0S2Z4Z6	SRRM1	Serine/arginine repetitive matrix 1 isoform 2 (Fragment)	WQS*PVTK	S	552	0.998	0.0192392	99.815	14399	75434	5.23884	6.10187e-08
P02671	FGA	Fibrinogen alpha chain	NPSSAGSWNSGS*SGPGSTGNR	S	299	0.979	9.76188e-217	294.38	6967.63	53048	7.61349	9.67952e-08
A0A0S2Z4Z6	SRRM1	Serine/arginine repetitive matrix protein 1	KET*ES*EAEDNLDDLEK	T;S	886;888	1;1	5.97124e-173	186.63	15973.3	44981.7	2.81605	1.08079e-07
O00193	SMAP	Small acidic protein	SAS*PDDDLGSSNWEAADLGNEER	S	17	0.997	0	406.98	20411.3	86654.3	4.2454	1.09828e-07
Q9Y2J2	EPB41L3	Band 4.1-like protein 3	QLEYQQLEDDKLS*QK	S	88	1	4.29936e-72	218.76	16213.3	204923	12.6392	1.4376e-07
Q9BZH6	WDR11	WD repeat-containing protein 11	LATAT*GAK	T	219	0.973	0.0275169	73.985	41580.7	15801	0.380008	1.76608e-07
P02671	FGA	Fibrinogen alpha chain	GSES*GIFTNTK	S	551	0.988	8.39243e-08	124.62	6049.5	43632	7.2125	1.85798e-07
Q9NYF8	BCLAF1	Bcl-2-associated transcription factor 1	KAEGEPQEES*PLK	S	177	1	8.48555e-31	158.15	84318	208327	2.47073	2.02095e-07
O60271	SPAG9	C-Jun-amino-terminal kinase-interacting protein 4	SAS*QS*SLDKLDQELK	S;S	730;732	0.834;0.554	2.29193e-17	144.72	21879.3	108870	4.97593	2.2279e-07
A0A0S2Z5H6;	FAM54B	Protein FAM54B	NAS*VPNLR	S	103	1	0.00616321	85.355	1651.17	16739.7	10.1381	2.6977e-07
P07359	GP1BA	Platelet glycoprotein Ib alpha chain	RPS*ALS*QGR	S;S	629;632	1; 1	0.0021616	68.676	3617.73	48137.3	13.3059	3.171e-07
P78559	MAP1A	Microtubule-associated protein 1A	ELSS*PIS*PK	S;S	2019;2022	0.993;0.902	0.000119004	111.96	29791.7	84095	2.82277	4.03712e-07
Q9NYF8	BCLAF1	Bcl-2-associated transcription factor 1	AEGEWEDQEALDYFS*DKESGK	S	385	1	5.54841e-93	217.93	31132.3	135860	4.36395	4.15785e-07
B5ME19	EIF3CL	Eukaryotic translation initiation factor 3 subunit C	QPLLLS*EDEEDTKR	S	39	1	1.10381e-22	156.11	26592.3	122623	4.61123	4.17403e-07
O14523	C2CD2L	C2 domain-containing protein 2-like	LDS*PS*RSPSKVEVTEK	S	464;466;468	0.993;0.483;0.483	0.00997839	52.061	3753.17	26173.3	6.97367	4.26932e-07
P27824	CANX	Calnexin	AEEDEILNRS*PR	S	583	1	1.31362e-30	178.67	4431.87	46448.3	10.4805	5.32485e-07
P02671	FGA	Fibrinogen alpha chain	NPSS*AGSWNSGSSGPGSTGNR	S	291	0.97	1.90851e-38	150.94	5952.7	34366.3	5.77323	6.25931e-07
Q5TBA9	FRY	Protein furry homolog	S*LDSLDK	S	2487	1	0.0192392	109.66	12045.7	26040.7	2.16183	6.52672e-07
P05060	CHGB	Secretogranin-1	SETHAAGHS*QEK	S	225	1	4.86876e-30	174.83	194330	26293.3	0.135302	6.86999e-07
Q09666	AHNAK	Neuroblast differentiation-associated protein AHNAK	LKS*EDGVEGDLGETQSR	S	135	1	1.26151e-55	187.79	37839	140017	3.70033	7.44835e-07
P05060	CHGB	Secretogranin-1	GRGS*EEYR	S	367	1	1.70491e-07	146.11	85298	10117.6	0.118615	7.45738e-07
Q8NFD5	ARID1B	AT-rich interactive domain-containing protein 1B	Y*LT*FM*EER	Y;T	1063;1065	1; 1	0.0310671	57.55	40013	2612.47	0.0652904	7.56686e-07
P02545	LMNA	Prelamin-A/C	LSPSPT*SQR	T	394	0.694	0.000397378	102.53	4495.53	12586.7	2.79982	7.64756e-07
Q9UQ35	SRRM2	Serine/arginine repetitive matrix protein 2	TS*PPLLDR	S	2398	0.899	0.0167348	70.1	2052.43	6736.4	3.28215	7.73757e-07
P01189	POMC	Pro-opiomelanocortin	ACKPDLS*AETPMFPGNGDEQPLTENPR	S	55	0.997	1.64222e-56	166.88	499933	41940.7	0.0838925	7.79214e-07
P46821	MAP1B	Microtubule-associated protein 1B	VLS*PLRS*PPLIGSESAYESFLSADDK	S;S	1396;1400	1; 1	3.32069e-99	208.34	32202.3	112083	3.4806	9.16256e-07
Q9UKV3	ACIN1	Apoptotic chromatin condensation inducer in the nucleus	IS*EDETER	S	898	0.999	0.00674551	84.31	13249	32638.3	2.46346	9.72813e-07
Q8NE71	ABCF1	ATP-binding cassette sub-family F member 1	LSVPTS*DEEDEVPAPKPR	S	109	0.975	1.21656e-44	176.1	36132.3	86338.7	2.38951	1.02199e-06
O60504	SORBS3	Vinexin	LCDDGPQLPTS*PR	S	530	0.992;0.967	0.000268297	95.067	11886.3	47061.3	3.95928	1.05699e-06
P02671	FGA	Fibrinogen alpha chain	NPSSAGS*WNSGSSGPGSTGNR	S	294	0.997	1.64359e-240	309.68	5792.2	96533	16.666	1.10216e-06
P13224	GP1BB	Platelet glycoprotein Ib beta chain	LSLT*DPLVAER	T	193	0.813	2.83937e-05	119.39	4150.57	20696	4.98631	1.10244e-06
A0A0S2Z4Z6	SRRM1	Serine/arginine repetitive matrix protein 1	EKT*PELPEPSVK	T	220	1	2.86583e-23	117.37	18764.7	43112.7	2.29755	1.13742e-06
Q16799	RTN1	Reticulon-1	GS*IS*EDELITAIK	S	350;352	1; 1	6.8649e-44	181.74	18745.3	67947	3.62474	1.16108e-06
P22466	GAL	Galanin peptides	LLDLPAAAS*SEDIERS	S	116	0.991	1.08844e-82	226.74	161450	28762	0.178148	1.20403e-06
A0A024R4E5	HDLBP	Vigilin	DCDPGS*PR	S	944	1	0.00499666	114.4	995.03	5678.6	5.70696	1.21197e-06
Q12888	TP53BP1	Tumor suppressor p53-binding protein 1	MVIQGPSS*PQGEAMVTDVLEDQK	S	1114	0.867	6.24323e-73	153.84	21344.3	53411.7	2.50238	1.36396e-06
Q06210	GFPT1	Glucosamine--fructose-6-phosphate aminotransferase [isomerizing] 1	VDS*TTCLFPVEEK	S	261	0.944	4.46648e-39	192.24	16499.3	86300.3	5.23053	1.42324e-06
O60841	EIF5B	Eukaryotic translation initiation factor 5B	NKPGPNIES*GNEDDDASFK	S	214	1	6.15328e-102	222.57	29846.3	217353	7.28241	1.62709e-06
P49585	PCYT1A	Choline-phosphate cytidylyltransferase A	ERS*PS*PSFR	S;S	329;331	0.99;0.948	0.00771933	59.227	4868.9	47212.7	9.69678	1.65175e-06
Q59GP7		nterleukin enhancer binding factor 3 isoform c variant (Fragment)	(ac)FPDT*T*EEVK	T;T	4;5	0.5;0.5	0.0146577	59.542	15852.3	4560.53	0.287688	1.75287e-06
O15061	SYNM	Synemin	SPAPGS*PDEEGGAEAPAAGIR	S	1049	1	9.13885e-126	236.59	30473.3	10639	0.349125	1.76157e-06
Q9UQ35	SRRM2	Serine/arginine repetitive matrix protein 2	EISS*S*PTSK	S	455;456	0.657;0.864	0.000472056	99.215	8692.03	22506.7	2.58934	1.77715e-06
O95674	CDS2	Phosphatidate cytidylyltransferase	VDGETAS*DSESR	S	33	0.993	3.37339e-21	157.38	6686.43	78755.3	11.7784	1.81101e-06
P01241	GH1	Somatotropin	FDTNS*HNDDALLK	S	176	1	3.19801e-216	194.05	580220	43526.7	0.0750175	1.93203e-06
P05060	CHGB	Secretogranin-1	AS*EEEPEYGEEIK	S	335	1	5.81249e-71	222.57	553550	73695.7	0.133133	2.04719e-06
A0A0S2Z4Z6	SRRM1	Serine/arginine repetitive matrix protein 1	RYS*PS*PPPK	S;S	619;621	1; 1	0.00264435	69.979	45046	146727	3.25726	2.05239e-06
A0A0S2Z4Z6	SRRM1	Serine/arginine repetitive matrix protein 1	YS*PS*PPPK	S;S	619;621	0.977;1	0.00264435	69.979	45046	146727	3.25726	2.05239e-06
P35580	MYH10	Myosin-10	QLHLEGAS*LELS*DDDTESK	S	1952;1956	1; 1	8.44018e-62	152.41	5530.87	17663	3.19353	2.20018e-06
P13224	GP1BB	Platelet glycoprotein Ib beta chain	LS*LTDPLVAER	S	191	0.962	8.45635e-16	158.58	2934.1	27817.7	9.48082	2.20145e-06
Q13367	AP3B2	AP-3 complex subunit beta-2	AFYGS*EEDEAK	S	272	1	2.98209e-19	165.73	18116	119153	6.57724	2.30113e-06
Q86UE4	MTDH	Protein LYRIC	LSSQIS*AGEEK	S	298	0.998	0.0192316	75.968	5501.3	23046	4.18919	2.30857e-06
B7Z6G4	CALD1	Caldesmon	RGS*IGENQIKDEK	S	207	1	1.37497e-06	119.25	98097.7	323267	3.29536	2.31494e-06
P55196	MLLT4	Afadin	S*QEELREDK	S	1275	1	0.0162785	51.268	1778.4	12251.3	6.88896	2.47524e-06
Q1KMD3	HNRNPUL2	Heterogeneous nuclear ribonucleoprotein U-like protein 2	S*TY*GVT*KGK	T	283;285;288	0.986;0.999;0.999	0.0197068	48.283	66201.7	30889.3	0.466594	2.68944e-06
Q8WXF7	ATL1	Atlastin-1	TYEWS*S*EEEEPVKK	S;S	22;23	1; 1	7.49107e-06	98.035	3445.77	20989	6.09124	2.75912e-06
Q5VSP4	LCN1P1	Putative lipocalin 1-like protein 1	AT*M#LIS*GQCQEVK	S	72;76	0.5;0.5	0.0188509	52.522	62896	14790.7	0.235161	2.9002e-06
Q9UKV3	ACIN1	Apoptotic chromatin condensation inducer in the nucleus	RLS*QPESAEK	S	710	1	0.00317474	80.96	6916.5	21083	3.04822	2.94258e-06
P49450	CENPA	Histone H3-like centromeric protein A	RRS*PS*PTPTPGPSR	S;S	17;19	0.998;0.984	0.000773961	67.644	2106.7	18118	8.60018	3.01367e-06
P01189	POMC	Pro-opiomelanocortin	REDVS*AGEDCGPLPEGGPEPR	S	108	1	7.15486e-166	276.85	379447	90008	0.237209	3.01382e-06
O43847	NRD1	Nardilysin	RGS*LSNAGDPEIVK	S	94	0.995	1.99193e-06	109.72	27027.7	53401.7	1.97581	3.02154e-06
Q13442	PDAP1	28 kDa heat- and acid-stable phosphoprotein	SLDS*DES*EDEEDDYQQK	S;S	60;63	1; 1	5.21833e-91	220.63	23255	108613	4.67054	3.06848e-06
Q9NYF8	BCLAF1	Bcl-2-associated transcription factor 1	DLFDYS*PPLHK	S	512	1	8.03718e-16	106.58	9440.73	20570	2.17886	3.10915e-06
O15173	PGRMC2	Membrane-associated progesterone receptor component 2	LLKPGEEPSEYT*DEEDTK	T	211	1	8.14778e-35	163.64	28317	60241.7	2.1274	3.14113e-06
Q02880	TOP2B	DNA topoisomerase 2-beta	KTSFDQDS*DVDIFPSDFPTEPPSLPR	S	1581	0.998	0	164.19	12325.7	39712	3.22189	3.15139e-06
P02671	FGA	Fibrinogen alpha chain	NPSSAGSWNSGSSGPGS*TGNR	S	304	0.671	3.30055e-05	69.782	468.897	3916	8.35152	3.18225e-06
P27708	CAD	CAD protein	AS*DPGLPAEEPK	S	1859	1	0.00135771	106.52	4589.17	14607.3	3.183	3.36411e-06
Q14247	CTTN	Src substrate cortactin	LPSS*PVYEDAASFK	S	418	0.986	4.7689e-15	141	11997	25623	2.13578	3.63402e-06
P05060	CHGB	Secretogranin-1	EKSS*QES*GEETGS*QENHPQESK	S;S;S	236;239;245	0.531;1;0.965	4.19809e-73	204.79	248397	14007.3	0.056391	3.67252e-06
Q9P035	PTPLAD1	3-hydroxyacyl-CoA dehydratase 3	WLDES*DAEMELR	S	114	1	3.32755e-30	177.63	19476.7	100349	5.15228	3.71287e-06
Q5T1M5	FKBP15	FK506-binding protein 15	SS*LS*GDEEDELFK	S;S	1162;1164	0.945;1	3.76395e-48	203.99	44734	111623	2.49527	3.83615e-06
P49792	RANBP2	E3 SUMO-protein ligase RanBP2	T*SPENVQDR	T	1399	0.914	0.00925043	78.692	3389.63	11377.7	3.35661	3.84087e-06
P29966	MARCKS	Myristoylated alanine-rich C-kinase substrate	GEAAAERPGEAAVASS*PSK	S	27	0.96	1.31778e-26	143.31	9538.17	82611.7	8.66117	3.86345e-06
P11137	MAP2	Microtubule-associated protein 2	ETS*PESSLIQDEIAVK	S	1155	0.991	4.96704e-83	224.86	26119.7	62147.3	2.37933	3.95791e-06
A0A024R098	AMPD2	AMP deaminase 2	QIS*QDVK	S	168	1	0.0192572	102.06	18142	55252	3.04553	4.00097e-06
Q2M2I8	AAK1	AP2-associated protein kinase 1	VGSLT*PPSS*PK	T;S	620;624	0.908;0.945	4.75092e-05	118.51	3485.57	18745.3	5.37799	4.01001e-06
P02671	FGA	Fibrinogen alpha chain	PGSTGTWNPGS*SER	S	364	0.966	5.24946e-22	155.79	22302	148000	6.63618	4.09118e-06
P16157	ANK1	Ankyrin-1	LGYIS*VTDVLK	S	781	1	4.25081e-15	146.47	47985	171943	3.58327	4.12518e-06
P13521	SCG2	Secretogranin-2	RVPGQGS*SEDDLQEEEQIEQAIK	S	532	0.982	9.73044e-159	260.58	411003	225227	0.547992	4.1298e-06
Q9UQ35	SRRM2	Serine/arginine repetitive matrix protein 2	RPS*PQPS*PR	S	2702;2706	1; 1	0.00112527	78.486	6821.83	21189.7	3.10615	4.31344e-06
Q8IWW6	ARHGAP12	Rho GTPase-activating protein 12	ATT*PPNQGRPDS*PVYANLQELK	T;S	231;240	0.857;0.999	5.21203e-08	98.151	11623.3	43313.3	3.72641	4.35855e-06
P02671	FGA	Fibrinogen alpha chain	NPSSAGSWNS*GSSGPGSTGNR	S	297	0.993	3.0811e-66	195.03	2268.23	21064	9.28652	4.51841e-06
Q9H3N1	TMX1	Thioredoxin-related transmembrane protein 1	KVEEEQEADEEDVS*EEEAESK	S	247	1	0	210.2	23509.7	87108	3.7052	4.55727e-06
O60271	SPAG9	C-Jun-amino-terminal kinase-interacting protein 4	SAS*QS*S*LDKLDQELK	S	730;732;733	0.577;0.507;0.91	5.13979e-44	144.72	11069.7	44109.7	3.98473	4.64541e-06
Q96T23	RSF1	Remodeling and spacing factor 1	IES*DEEEDFENVGK	S	1345	1	3.83407e-143	269.59	45974	179097	3.89561	4.67269e-06
Q9H0B6	KLC2	Kinesin light chain 2	ASS*LNFLNK	S	582	0.999	1.0516e-08	150.51	14205.3	82143	5.78255	4.78139e-06
Q9H307	PNN	Pinin	RES*RQES*DPEDDDVK	S;S	96;100	1; 1	7.65037e-25	173.58	41023.3	92068.7	2.2443	4.80992e-06
Q9UQ35	SRRM2	Serine/arginine repetitive matrix protein 2	SGMS*PEQSR	S	1132	0.767	0.00510441	79.23	6422.63	23059.7	3.59038	4.82874e-06
Q9UPT8	ZC3H4	Zinc finger CCCH domain-containing protein 4	EDKQS*S*EAR	S	513;514	1; 1	0.0170464	50.354	6917	17560	2.53867	4.83013e-06
C9J650	SCG5	Neuroendocrine protein 7B2	TDDGCLENTPDTAEFS*R	S	140	1	2.11702e-104	233.54	67588.3	28107.3	0.415861	4.96535e-06
Q9Y2J2	EPB41L3	Band 4.1-like protein 3	GISQT*NLITTVT*PEKK	T;T	462;469	0.608;0.99	5.24055e-13	128.88	11592.7	40277	3.47435	5.11701e-06
O75061	DNAJC6	Putative tyrosine-protein phosphatase auxilin	SATSTSAS*PTLR	S	570	0.978	5.95806e-06	122.78	2603.3	9923.2	3.81178	5.12698e-06
P05060	CHGB	Secretogranin-1;GAWK peptide;CCB peptide	ADEPQWSLYPSDS*QVS*EEVK	S;S	146;149	0.999;0.999	1.30126e-150	235.76	321833	101210	0.31448	5.27532e-06
Q9UK76	HN1	Hematological and neurological expressed 1 protein	RNS*SEASSGDFLDLK	S	87	1	1.67432e-24	159.04	37143.3	88652	2.38675	5.2972e-06
P05060	CHGB	Secretogranin-1	SSQESGEET*GSQENHPQESK	T	243	0.978	1.47367e-45	161.32	143047	2754.77	0.0192578	5.36328e-06
Q8WVC0	LEO1	RNA polymerase-associated protein LEO1	NAIASDSEADS*DTEVPK	S	300	0.974	6.05561e-06	91.637	20814	10013.1	0.481075	5.60811e-06
Q14247	CTTN	Src substrate cortactin	LPS*SPVYEDAASFK	S	417	0.568	8.05846e-45	193.18	17126	59007.7	3.4455	5.65097e-06
P07948	LYN	Tyrosine-protein kinase Lyn	DSLS*DDGVDLK	S	13	1	5.90186e-09	128.9	17921.3	50731	2.83076	5.84639e-06
Q9Y2J2	EPB41L3	Band 4.1-like protein 3	GISQT*NLITTVT*PEKK	T;T	462;469	0.645;0.95	5.24055e-13	128.88	18682	57671	3.08698	6.18015e-06
P46821	MAP1B	Microtubule-associated protein 1B;MAP1 light chain LC1	ADS*RES*LKPAAK	S;S	541;544	1; 1	0.0151377	66.335	8152.4	52336	6.4197	6.24633e-06
O00505	KPNA3	Importin subunit alpha-3;Importin subunit alpha	NVPQEES*LEDS*DVDADFK	S;S	56;60	1; 1	1.45544e-42	129.32	18601.3	49961.7	2.68592	6.28749e-06
Q15762	CD226	CD226 antigen	DLFTES*WDTQK	S	290	0.982	5.22183e-09	129.77	11549.1	54802.3	4.74517	6.42355e-06
P02671	FGA	Fibrinogen alpha chain	HPDEAAFFDTAS*TGK	S	524	0.952	8.27363e-23	148.52	22803	88976.7	3.90197	6.46453e-06
Q15477	SKI2W	Helicase SKI2W	ASS*LEDLVLK	S	256	1	2.50038e-64	220.23	34834	98508	2.82793	6.60315e-06
B4DEA7		cDNA FLJ58131, highly similar to Secretogranin-1	EKS*S*QES*GEEAGS*QENHPQESK	S;S;S;S	147;148;151;157	1;1;1;1	1.58154e-146	255.12	941953	128557	0.136479	6.76057e-06
Q9NTI2	ATP8A2	Probable phospholipid-transporting ATPase IB	ATS*VGDQLEAPAR	S	6	0.987	1.11661e-05	112.34	22095.3	50004	2.2631	6.80758e-06
P05060	CHGB	Secretogranin-1	GERGEDS*S*EEK	S;S	182;183	1; 1	0.00180045	99.566	80795.3	13041	0.161408	7.02625e-06
Q8WWQ0	PHIP	PH-interacting protein	VLS*DS*EDEEKDADVPGTSTR	S;S	1281;1283	1; 1	1.11951e-22	134.2	75029	202380	2.69736	7.17281e-06
Q9H1B7	IRF2BPL	Interferon regulatory factor 2-binding protein-like	RNS*SS*PVSPASVPGQR	S;S	657;659	0.966;0.941	4.08606e-07	96.718	16124.3	29156.7	1.80824	7.24918e-06
P09651	HNRNPA1	Heterogeneous nuclear ribonucleoprotein A1	SES*PKEPEQLR	S	6	1	1.83328e-13	143.98	59421	186063	3.13127	7.49295e-06
Q92685	ALG3	Dol-P-Man:Man(5)GlcNAc(2)-PP-Dol alpha-1,3-mannosyltransferase	SGS*AAQAEGLCK	S	13	0.997	1.41601e-14	145.55	20363.7	78578.3	3.85875	7.68075e-06
O14523	C2CD2L	C2 domain-containing protein 2-like	LDS*PSRS*PSKVEVTEK	S	464;468	0.97;0.826	0.00997839	52.061	1383.83	9505.67	6.86908	7.70015e-06
Q8WYP5	AHCTF1	Protein ELYS	EVS*PSDVR	S	1944	0.871	0.0051778	103.01	9219.4	29960	3.24967	7.70683e-06
Q7L4I2	RSRC2	Arginine/serine-rich coiled-coil protein 2	DGLAPEKTS*PDRDK	S	17	0.963	4.39023e-05	97.502	46889.3	91480.3	1.95098	7.84561e-06
Q13439	GOLGA4	Golgin subfamily A member 4	EENPES*DGEPVVEDGTSVK	S	266	1	6.64597e-72	119.02	5602.7	23944	4.27365	7.84689e-06
P27824	CANX	Calnexin	S*DAEEDGGTVS*QEEEDRKPK	S;S	554;564	1;0.813	8.21698e-115	233.22	25377.3	270763	10.6695	7.87951e-06
B4DEA7		cDNA FLJ58131, highly similar to Secretogranin-1	SSQESGEEAGS*QENHPQESK	S	157	1	7.15848e-102	219.65	1.64427e+06	225057	0.136874	7.89172e-06
P02671	FGA	Fibrinogen alpha chain	GDS*TFESK	S	594	0.992	0.00428387	91.855	20898.7	89063.7	4.26169	7.89638e-06
A0A0S2Z4Z6	SRRM1	Serine/arginine repetitive matrix protein 1	RQS*PS*PSTRPIR	S;S	727;729	1;0.981	0.0105758	49.595	7841.07	23299.7	2.97149	8.15927e-06
P46821	MAP1B	Microtubule-associated protein 1B	VQS*LEGEK	S	1772	1	0.0119286	75.819	4639.63	14335.3	3.08976	8.27392e-06
P05060	CHGB	Secretogranin-1	AS*EEEPEY*GEEIK	S;Y	335;341	1; 1	2.35031e-06	98.439	220190	39597.7	0.179834	8.28933e-06
Q2M2I8	AAK1	AP2-associated protein kinase 1	VGSLT*PPS*SPK	T;S	620;623	0.962;0.953	3.89569e-13	146.59	14946.3	96997.3	6.48971	8.41223e-06
Q8TAG5	VSTM2A	V-set and transmembrane domain-containing protein 2A	M#QAFEAS*PM#WLQDM#KPR	S	163	1	0.00486467	50.425	20404.3	7322.73	0.358881	8.45825e-06
P46821	MAP1B	Microtubule-associated protein 1B	SPSLSPS*PPS*PLEK	S;S	1262;1265	0.975;1	2.95935e-44	186.98	80602	168273	2.08771	8.53031e-06
Q5JSZ5	PRRC2B	Protein PRRC2B	LKFS*DDEEEEEVVK	S	388	1	2.04744e-33	115.57	7552.5	28166	3.72936	8.72072e-06
P29966	MARCKS	Myristoylated alanine-rich C-kinase substrate	GEAAAERPGEAAVAS*SPSK	S	26	0.878	8.86122e-22	125.58	10104	57201	5.66122	8.79234e-06
P01189	POMC	Pro-opiomelanocortin	ACKPDLSAET*PM#FPGNGDEQPLTENPR	T	58	0.759	1.25747e-45	158.97	75285.3	1927.83	0.025607	8.83262e-06
P16402	HIST1H1D	Histone H1.3	GTGASGS*FK	S	105	0.969	0.00721987	74.46	5295.93	22242	4.19983	8.93241e-06
A0A0S2Z4Z6	SRRM1	Serine/arginine repetitive matrix protein 1	S*PS*PAPPPR	S;S	574;576	1; 1	0.000151947	108.56	20701.7	48808.3	2.3577	8.98479e-06
Q6PJT7	ZC3H14	Zinc finger CCCH domain-containing protein 14	DLVQPDKPAS*PK	S	515	1	0.00294819	88.561	5270.8	18196	3.45223	9.00202e-06
P35579	MYH9	Myosin-9	KGAGDGS*DEEVDGKADGAEAK	S	1943	1	1.02454e-33	173.03	214930	849817	3.95392	9.03923e-06
Q14980	NUMA1	Nuclear mitotic apparatus protein 1	TQPDGTSVPGEPAS*PISQR	S	1757	1	1.60239e-60	194.97	22330.3	54955	2.461	9.2196e-06
Q13439	GOLGA4	Golgin subfamily A member 4	TSS*FTEQLDEGTPNR	S	41	0.933	3.12707e-96	233.65	19923.7	64908.3	3.25785	9.34926e-06
Q9GZR7	DDX24	ATP-dependent RNA helicase DDX24	KAQAVS*EEEEEEEGK	S	82	1	2.96202e-44	186.97	57319.3	181987	3.17496	9.5682e-06
P42166	TMPO	Lamina-associated polypeptide 2, isoform alpha	GPPDFS*S*DEEREPTPVLGSGAAAAGR	S;S	66;67	1; 1	3.10881e-73	185.5	20829.7	71156.7	3.41612	9.62677e-06
Q16623	STX1A	Syntaxin-1A	TAKDS*DDDDDVAVTVDR	S	14	1	4.87944e-57	181.69	72880	183350	2.51578	9.6813e-06
O43166	SIPA1L1	Signal-induced proliferation-associated 1-like protein 1	EYGS*TSSIDK	S	208	0.947	0.00611205	61.423	6403.17	21207.7	3.31206	9.74907e-06
Q9UHB6	LIMA1	LIM domain and actin-binding protein 1	QQS*PQEPK	S	698	1	0.0099008	78.653	4889.57	18709.3	3.82638	9.99684e-06
P05060	CHGB	Secretogranin-1	SSQES*GEETGS*QENHPQESK	S;S	239;245	0.992;1	4.19809e-73	204.79	407313	23720.7	0.0582369	1.00921e-05
F8VXC8	SMARCC2	SWI/SNF complex subunit SMARCC2	KRS*PS*PSPTPEAK	S;S	302;304	1;0.997	9.97107e-07	122.01	83753.3	209143	2.49713	1.02465e-05
P02671	FGA	Fibrinogen alpha chain	PNNPDWGTFEEVSGNVS*PGTR	S	421	0.826	3.0495e-15	113.93	3860.13	7493.83	1.94134	1.02794e-05
P27824	CANX	Calnexin	SDAEEDGGTVS*QEEEDRKPK	S	564	1	1.82542e-207	296.49	73527	505550	6.87571	1.0332e-05
A0A024R0Z3	DDX23	Probable ATP-dependent RNA helicase DDX23	SS*LS*PGR	S;S	107;109	0.88;0.999	0.0155013	60.102	1482.5	9591.23	6.46963	1.05058e-05
P51531	SMARCA2	Probable global transcription activator SNF2L2	AKPVVS*DFDS*DEEQDER	S	1568;1572	1; 1	3.09037e-10	107.9	8701.9	21739.7	2.49827	1.05938e-05
P27824	CANX	Calnexin	QKS*DAEEDGGT*VSQEEEDR	T	554;562	1;0.63	1.27951e-17	95.71	497.343	7682.4	15.4469	1.06504e-05
Q96JM3	CHAMP1	Chromosome alignment-maintaining phosphoprotein 1	LAPVPS*PEPQKPAPVS*PESVK	S;S	204;214	1;0.996	1.08956e-10	101.3	8993.87	25094.7	2.7902	1.06999e-05
Q1KMD3	HNRNPUL2	Heterogeneous nuclear ribonucleoprotein U-like protein 2	EEDEPEERS*GDET*PGS*EVPGDK	S;T;S	161;165;168	1;1;1	9.58518e-16	122.22	42467	80591.7	1.89775	1.07027e-05
O00567	NOP56	Nucleolar protein 56	EEPVS*S*GPEEAVGK	S;S	569;570	1; 1	9.51679e-231	205.95	47083	106123	2.25396	1.10673e-05
O60841	EIF5B	Eukaryotic translation initiation factor 5B	WDGS*EEDEDNSK	S	164	1	5.29e-32	183.6	43740	149957	3.42836	1.11511e-05
P11137	MAP2	Microtubule-associated protein 2	VDHGAEIITQS*PGR	S	1782	1	1.97711e-44	189.81	14964.3	47698.3	3.18747	1.12887e-05
Q7Z6Z7	HUWE1	E3 ubiquitin-protein ligase HUWE1	GSGTAS*DDEFENLR	S	1907	1	4.85753e-22	156.11	47508.3	101374	2.13381	1.14674e-05
A0A0S2Z4Z6	SRRM1	Serine/arginine repetitive matrix protein 1	HRPS*PPAT*PPPK	S;T	402;406	1; 1	0.00200311	95.767	24509	73769.3	3.00989	1.16106e-05
B4DEA7		cDNA FLJ58131, highly similar to Secretogranin-1	S*QREDEEEEEGENYQK	S	72	1	1.77473e-17	140.17	50519.7	12595.3	0.249315	1.17333e-05
P05060	CHGB	Secretogranin-1	S*QREDEEEEEGENYQK	S	160	1	1.77473e-17	140.17	50519.7	12595.3	0.249315	1.17333e-05
P05060	CHGB	Secretogranin-1	SAEFPDFYDS*EEPVSTHQEAENEKDR	S	626	1	1.84747e-99	213.55	339777	89044.7	0.262068	1.17756e-05
Q02410	APBA1	Amyloid beta A4 precursor protein-binding family A member 1	MDS*YEQEEDIDQIVAEVK	S	263	1	7.7016e-27	150.58	3175.8	9461.73	2.97932	1.18436e-05
Q9H1B7	IRF2BPL	Interferon regulatory factor 2-binding protein-like	KAS*PEPPDSAEGALK	S	547	1	9.35374e-08	98.132	10434.3	17010.7	1.63026	1.19066e-05
Q9UQ35	SRRM2	Serine/arginine repetitive matrix protein 2	SST*PPRQS*PSR	S;S	903;908	0.756;0.93	0.0116935	88.561	7024.47	17287.3	2.46102	1.19436e-05
Q6IPX3	TCEAL6	Transcription elongation factor A protein-like 6	GTDDS*PKDSQEDLQER	S	121	1	7.25253e-97	235.11	83895.7	261540	3.11744	1.20659e-05
P05060	CHGB	Secretogranin-1	S*QEES*EEGEEDATS*EVDK	S	259;263;272	1;1;0.857	1.50573e-53	156.92	260217	35934.7	0.138095	1.22589e-05
P05114	HMGN1	Non-histone chromosomal protein HMG-14	TEES*PAS*DEAGEK	S;S	86;89	1; 1	7.49856e-48	200.69	74421.3	200343	2.69201	1.26852e-05
P35612	ADD2	Beta-adducin	EAETKS*PLVS*PSK	S	613;617	0.885;0.981	0.000179309	87.85	11988.7	36074.7	3.00906	1.27794e-05
P35612	ADD2	Beta-adducin	EAETKS*PLVS*PSK	S	613;617	0.877;1	0.000179309	87.85	11988.7	36074.7	3.00906	1.27794e-05
Q9HBL0	TNS1	Tensin-1	SQS*FSEAEPQLPPAPVR	S	621	0.838	0.00183933	66.325	5238.2	10303.7	1.96702	1.28925e-05
Q8WWQ0	PHIP	PH-interacting protein	TAFYNEDDS*EEEQR	S	1783	1	1.04764e-89	233.37	28354.7	53861.3	1.89956	1.29048e-05
Q12888	TP53BP1	Tumor suppressor p53-binding protein 1	SEALS*S*VLDQEEAMEIK	S;S	639;640	1; 1	5.1866e-61	109.75	1484.73	4542.63	3.05956	1.30304e-05
P05060	CHGB	Secretogranin-1	SSQGGS*LPSEEK	S	298	0.981	3.28011e-14	141.97	88620.7	25138.7	0.283666	1.30924e-05
Q15121	PEA15	Astrocytic phosphoprotein PEA-15	QPS*EEEIIK	S	116	1	8.86842e-06	137.84	18264	123410	6.75701	1.31691e-05
Q32P45	G3BP1	Ras GTPase-activating protein-binding protein 1	SSS*PAPADIAQTVQEDLR	S	232	0.998	1.35975e-137	263.02	51875	105883	2.04112	1.3293e-05
Q9UNL2	SSR3	Translocon-associated protein subunit gamma	KLS*EADNR	S	105	1	0.00183316	81.92	20677.7	116423	5.63039	1.33091e-05
Q9Y2J2	EPB41L3	Band 4.1-like protein 3	GIS*QTNLITTVTPEK	S	460	0.983	6.86487e-09	105.51	973.253	3784.83	3.88885	1.35986e-05
P05060	CHGB	Secretogranin-1	DPADASEAHES*SSR	S	98	0.966	1.3177e-30	168.55	16941.3	1615.22	0.0953422	1.40705e-05
Q5VTL8	PRPF38B	Pre-mRNA-splicing factor 38B	S*QS*IEQESQEK	S;S	527;529	1; 1	0.000499408	110.84	32833.7	60738.7	1.84989	1.43346e-05
P05060	CHGB	Secretogranin-1	NYPS*LELDK	S	391	1	0.000129832	111.79	209063	29848.7	0.142773	1.43527e-05
P29590	PML	Protein PML	QPS*PS*PS*PTER	S;S;S	36;38;40	1;1;0.977	2.24848e-05	116.78	7690.07	21159.7	2.75156	1.44415e-05
P02545	LMNA	Prelamin-A/C	LS*PSPTSQR	S	390	1	3.21871e-13	161.19	64993	158863	2.44431	1.47279e-05
P43243	MATR3	Matrin-3	S*YS*PDGK	S;S	596;598	1; 1	0.000431534	128.36	33090.7	75067.7	2.26855	1.49004e-05
P02671	FGA	Fibrinogen alpha chain	QFTSSTS*YNR	S	588	0.701	0.00347792	97.957	1091.89	24699.3	22.6207	1.50261e-05
Q8ND56	LSM14A	Protein LSM14 homolog A	SS*PQLDPLR	S	183	0.831	0.00345178	84.507	7204.47	18709.7	2.59695	1.51217e-05
F8VXC8	SMARCC2	SWI/SNF complex subunit SMARCC2	S*PS*PSPTPEAK	S;S	302;304	1;0.995	9.97107e-07	122.01	98716	231280	2.34288	1.52286e-05
P29966	MARCKS	Myristoylated alanine-rich C-kinase substrate	AEDGATPSPSNET*PK	T	150	0.998	2.14803e-16	139.88	7219.3	27996.3	3.87798	1.52358e-05
P05060	CHGB	Secretogranin-1;GAWK peptide;CCB peptide	ADEPQWSLYPS*DS*QVSEEVK	S;S	144;146	0.941;0.751	3.57606e-98	136.2	19344.7	10015.6	0.517745	1.53078e-05
P05060	CHGB	Secretogranin-1	EKSS*QES*GEET*GSQENHPQESK	S;S;T	237;239;243	0.819;0.935;0.598	1.47367e-45	161.32	227790	11220.5	0.0492582	1.53276e-05
Q8NFP9	NBEA	Neurobeachin	TPLENVPGNLS*PIKDPDR	S	1529	1	3.47757e-06	91.128	18954.3	63627.7	3.35689	1.55861e-05
Q53EL6	PDCD4	Programmed cell death protein 4	FVS*EGDGGR	S	457	1	0.00695693	74.962	3670.97	22479	6.12346	1.58635e-05
Q969E4	TCEAL3	Transcription elongation factor A protein-like 3	REDEGEPGDEGQLEDEGS*QEK	S	65	1	7.84627e-93	215.59	73820.7	225853	3.05949	1.60125e-05
Q9UQ35	SRRM2	Serine/arginine repetitive matrix protein 2	S*S*T*PPRQSPSR	S;S;T	901;902;903	0.4476;0.447;0.849	0.0116935	88.561	7916.03	19551.3	2.46984	1.6207e-05
Q86UE4	MTDH	Protein LYRIC	SQEPIPDDQKVS*DDDKEK	S	426	1	1.45824e-34	161.66	87632.3	267233	3.04948	1.62161e-05
P19338	NCL	Nucleolin	GLS*EDTTEETLK	S	580	0.999	1.3412e-24	163.99	20452.7	77793.7	3.8036	1.7156e-05
P16157	ANK1	Ankyrin-1	ELQFS*VEDINR	S	1428	1	0.00162477	106.52	7813.67	13456.7	1.7222	1.74259e-05
P31943	HNRNPH1	Heterogeneous nuclear ribonucleoprotein H	HTGPNS*PDTANDGFVR	S	104	1	2.9224e-83	227.36	35708.3	111880	3.13316	1.74278e-05
Q9UQ35	SRRM2	Serine/arginine repetitive matrix protein 2	SS*RSSPELTR	S	1691	0.505	0.0143615	59.607	3401.67	9542.2	2.80515	1.80565e-05
Q13813	SPTAN1	Spectrin alpha chain, brain	S*LQQLAEER	S	1217	1	9.32793e-05	128.35	16084.7	22796	1.41725	1.82975e-05
Q6ZRI8	ARHGAP36	Rho GTPase-activating protein 36	MEEDALLSDPVETS*AEAR	S	479	0.981	2.26958e-27	157.28	60020.7	24567.3	0.409315	1.83812e-05
A0A0G2JMX7	MAPT	Microtubule-associated protein	SPVVS*GDTS*PR	S;S	735;739	0.997;0.976	0.000451916	92.939	4475.57	11221.3	2.50724	1.83887e-05
Q14515	SPARCL1	SPARC-like protein 1	EES*HEQS*AEQGK	S	80		9.36709e-38	176.42	44342	10603.7	0.239134	1.85698e-05
P05060	CHGB	Secretogranin-1	SSQGGSLPS*EEK	S	301	0.999	5.51134e-20	127.75	85508	21593.3	0.25253	1.88385e-05
P12694	BCKDHA	2-oxoisovalerate dehydrogenase subunit alpha, mitochondrial	S*VDEVNYWDK	S	347	1	4.03425e-22	180.97	35175	65234	1.85456	1.90697e-05
Q14515	SPARCL1	SPARC-like protein 1	SSS*QELGLK	S	92	0.999	1.60982e-28	188.29	100790	28140.7	0.2792	1.91167e-05
Q8WX93	PALLD	Palladin	IAS*DEEIQGTK	S	893	1	0.0016755	106.32	8986.43	22753.3	2.53196	1.91372e-05
P56730	PRSS12	Neurotrypsin	HS*PPAG*YPYYLPT*QQRPPR	S	36	0.963	0.0138015	47.018	66852.7	21009.3	0.314263	1.94145e-05
P56730	PRSS12	Neurotrypsin	HS*PPAG*YPYYLPT*QQRPPR	T	49	0.837	0.0138015	47.018	66852.7	21009.3	0.314263	1.94145e-05
Q92733	PRCC	Proline-rich protein PRCC	IAAPELHKGDS*DS*EEDEPTK	S;S	157;159	1; 1	1.4153e-10	109.97	4404.73	12108	2.74886	1.94528e-05
P05408	SCG5	Neuroendocrine protein 7B2	SV*FS*DEDKDPE	S	205	1	1.62333e-26	166.9	184133	85379.7	0.463684	1.9649e-05
A0A024R0Z3	DDX23	Probable ATP-dependent RNA helicase DDX23	RS*SLS*PGR	S;S	106;109	0.787;0.89	0.0155013	48.513	734.99	5709.03	7.7675	1.98612e-05
O60841	EIF5B	Eukaryotic translation initiation factor 5B	VEMYS*GS*DDDDDFNKLPK	S;S	135;137	1; 1	4.91758e-35	162.49	7883.8	25737.3	3.26458	2.02041e-05
P46100	ATRX	Transcriptional regulator ATRX	RPTETNPVTSNS*DEECNETVK	S	677	1	2.55248e-39	154.69	26359.3	54629.3	2.07249	2.03297e-05
P49756	RBM25	RNA-binding protein 25	LGASNS*PGQPNSVK	S	677	0.995	4.25597e-07	82.707	6856.07	20169.3	2.94182	2.0485e-05
Q8NEY8	PPHLN1	Periphilin-1	DTS*PSSGSAVSSSK	S	205	0.794	0.000138454	85.469	2696.6	5363.43	1.98896	2.07247e-05
Q9NYF8	BCLAF1	Bcl-2-associated transcription factor 1	ETQS*PEQVK	S	496	1	1.35096e-19	172.76	70548.7	155420	2.20302	2.08541e-05
Q13428	TCOF1	Treacle protein	KLS*GDQPAAR	S	1350	1	0.00699619	64.224	5827.67	16440	2.82103	2.08943e-05
P35611	ADD1	Alpha-adducin	S*PGS*PVGEGTGSPPK	S;S	355;358	1; 1	3.4029e-60	197.38	59993.7	95638.3	1.59414	2.10207e-05
Q08495	EPB49	Dematin	GNS*LPCVLEQK	S	333	1	4.66464e-15	151.8	21088	48603	2.30477	2.11794e-05
Q9UQ35	SRRM2	Serine/arginine repetitive matrix protein 2	S*RS*PLAIR	S;S	2044;2046	1; 1	0.0106863	63.408	11261	26215.7	2.32801	2.11889e-05
P05060	CHGB	Secretogranin-1	S*AEFPDFYDSEEPVSTHQEAENEKDR	S	617	1	8.30021e-152	245.8	312090	68956.7	0.220951	2.13164e-05
Q12888	TP53BP1	Tumor suppressor p53-binding protein 1	IDEDGENTQIEDTEPMS*PVLNSK	S	552	1	1.33975e-112	159.78	27618.7	59635	2.15923	2.14568e-05
H3BV60	TGFBR3L	Transforming growth factor-beta receptor type 3-like protein	AS*PSGPQPR	S	306	1	0.000291832	100.69	9985.57	32477	3.25239	2.18645e-05
Q9C0C2	TNKS1BP1	182 kDa tankyrase-1-binding protein	AS*PEPPGPESSSR	S	672	1	0.00102784	70.197	6115.03	19567	3.19982	2.18864e-05
P02730	SLC4A1	Band 3 anion transport protein	YQSSPAKPDS*S*FYK	S;S	356;357	1; 1	2.89886e-22	155.11	45396.3	143647	3.16428	2.19257e-05
Q9UPT6	MAPK8IP3	C-Jun-amino-terminal kinase-interacting protein 3	LFSSSS*SPPPAK	S	584	0.574	0.00181508	68.809	7571.4	25704.7	3.39497	2.19655e-05
Q53GS9	USP39	U4/U6.U5 tri-snRNP-associated protein 2	EVDEDS*EPER	S	82	1	1.07452e-08	140.91	11850.7	56417	4.76066	2.21756e-05
P07197	NEFM	Neurofilament medium polypeptide	GKS*PVSKS*PVEEK	S;S	667;672	0.999;0.996	0.000773018	79.311	98403.3	17890	0.181803	2.22835e-05
P05060	CHGB	Secretogranin-1	S*AEFPDFY*DSEEPVSTHQEAENEKDR	Y	624	0.995	8.86068e-43	152.35	68357	15724	0.230028	2.22944e-05
P05060	CHGB	Secretogranin-1	SQEESEEGEEDAT*SEVDK	T	271	0.973	1.37816e-88	218.69	322700	69163.3	0.214327	2.23177e-05
P12036	NEFH	Neurofilament heavy polypeptide	S*PVKEEAKS*PEK	S;S	702;710	1; 1	0.0154491	64.507	53303.7	11598	0.217584	2.24738e-05
Q06210	GFPT1	Glucosamine--fructose-6-phosphate aminotransferase [isomerizing] 1	VDSTT*CLFPVEEK	T	263	0.633	2.87092e-85	231.13	7686.63	98296.7	12.788	2.27311e-05
Q02410	APBA1	Amyloid beta A4 precursor protein-binding family A member 1	AAEDMPEAEQDLERPPT*PAGGRPDS*PGLQAPAGQQR	T;S	305;313	1;1	0.00333948	43.9	2128.83	4257.77	2.00005	2.30168e-05
A0A0S2Z5H6	FAM54B	Protein FAM54B	ASS*FADMMGILK	S	238	0.994	8.38131e-31	182.17	6782.43	16162.7	2.38302	2.30507e-05
Q5JWF2	GNAS	Guanine nucleotide-binding protein G(s) subunit alpha isoforms XLas	ISTAS*GDGR	S	995	1	0.000121249	115	11878.7	32931	2.77228	2.32104e-05
P05060	CHGB	Secretogranin-1	M#AHGY*GEES*EEER	Y;S	401;405	1; 1	0.024092	51.03	7665.5	1758.6	0.229418	2.34343e-05
O60841	EIF5B	Eukaryotic translation initiation factor 5B	KQS*FDDNDS*EELEDKDSK	S;S	107;113	1; 1	1.16363e-21	147.26	16028.3	66759	4.16506	2.36948e-05
O00203	AP3B1	AP-3 complex subunit beta-1	NFYES*DDDQKEK	S	276	1	1.03448e-45	117.07	22634.3	68526.7	3.02755	2.37149e-05
B4DEA7		cDNA FLJ58131, highly similar to Secretogranin-1	GEQGEDS*S*EEK	S;S	94;95	1; 1	2.4983e-227	160.8	139130	51103	0.367304	2.3798e-05
O75475	PSIP1	PC4 and SFRS1-interacting protein	QSNASS*DVEVEEK	S	106	0.988	5.00647e-120	262.5	54990.7	171613	3.12077	2.38459e-05
P02671	FGA	Fibrinogen alpha chain	NPSSAGSWNSGSS*GPGSTGNR	S	300	0.984	1.72829e-157	262.55	1283.77	31995.3	24.923	2.39046e-05
Q8TCJ2	STT3B	Dolichyl-diphosphooligosaccharide--protein glycosyltransferase subunit STT3B	ENPPVEDS*S*DEDDKR	S;S	498;499	1; 1	9.44173e-32	161.65	16636.3	58686	3.52758	2.47771e-05
Q8NDX5	PHC3	Polyhomeotic-like protein 3	DPS*PESNK	S	263	0.99	0.0159978	70.977	2427.67	8658.13	3.56644	2.49019e-05
Q6IAA8	LAMTOR1	Ragulator complex protein LAMTOR1	LLLDPS*SPPTK	S	26	0.953	2.61855e-19	166.48	10490.3	25144	2.39687	2.53911e-05
Q12888	TP53BP1	Tumor suppressor p53-binding protein 1	NS*PEDLGLSLTGDSCK	S	500	1	1.29523e-52	190.64	48597	133317	2.74331	2.57426e-05
P07197	NEFM	Neurofilament medium polypeptide	GKS*PVPKS*PVEEK	S	628;633	1; 1	1.63819e-06	120.31	273440	56876	0.208002	2.58306e-05
P07900	HSP90AA1	Heat shock protein HSP 90-alpha	ESEDKPEIEDVGS*DEEEEKK	S	263	1	4.4818e-165	270.48	470407	1.02757e+06	2.18442	2.6283e-05
O75376	NCOR1	Nuclear receptor corepressor 1	VS*PENLVDK	S	2120	1	0.000599607	98.592	3634.67	7276.67	2.00202	2.64655e-05
P60174	TPI1	Triosephosphate isomerase	KQS*LGELIGTLNAAK	S	58	1	5.48815e-61	200.26	57287.3	111203	1.94115	2.7602e-05
Q9Y4F1	FARP1	FERM, RhoGEF and pleckstrin domain-containing protein 1	SSSPAPEFLASS*PPDNK	S	872	0.886	4.01937e-57	113.53	7839.9	14397.7	1.83646	2.76908e-05
P05060	CHGB	Secretogranin-1	ERADEPQWSLYPSDSQVS*EEVK	S	149	1	2.82564e-147	264.36	584753	166957	0.285516	2.79631e-05
Q9NYF8	BCLAF1	Bcl-2-associated transcription factor 1	FNDS*EGDDT*EETEDYR	S	397;402	1; 1	3.19063e-129	256.12	44944.7	69960.3	1.55659	2.81952e-05
Q9UQ35	SRRM2	Serine/arginine repetitive matrix protein 2	ENSFGS*PLEFR	S	1329	1	3.46109e-05	113.4	12580.7	33168	2.63643	2.86402e-05
P07197	NEFM	Neurofilament medium polypeptide	S*PVPKS*PVEEAK	S;S	680;685	1; 1	4.3785e-07	120.11	598697	107857	0.180152	2.92014e-05
A8K4U4	FAM40A	Protein FAM40A	AAS*PPASASDLIEQQQK	S	335	1	3.00847e-54	172.96	10779	20700.7	1.92047	2.92516e-05
Q9UQ35	SRRM2	Serine/arginine repetitive matrix protein 2	EIS*SS*PTSK	S	454	0.946	0.00115802	94.191	9678.3	23505.3	2.42866	2.97272e-05
Q13442	PDAP1	28 kDa heat- and acid-stable phosphoprotein	S*LDS*DES*EDEEDDYQQK	S;S;S	57;60;63	0.586;0.505;0.902	1.54092e-06	91.128	1184.37	3883.4	3.27888	2.98947e-05
Q6ZSS7	MFSD6	Major facilitator superfamily domain-containing protein 6	VAILT*DDEEEQKR	T	10	1	2.35289e-24	163.99	15230.3	39814.3	2.61415	2.99496e-05
D3DUW5	DNM1L	Dynamin-1-like protein	SKPIPIMPAS*PQK	S	669	1	8.23393e-05	101.15	4230.03	18186.3	4.29934	3.02715e-05
Q92504	SLC39A7	Zinc transporter SLC39A7	EKQS*S*EEEEK	S;S	275;276	1; 1	0.000223325	99.451	30301.7	123423	4.07315	3.02956e-05
Q9Y2Q0	ATP8A1	Probable phospholipid-transporting ATPase IA	TDDVS*EKT*S*LADQEEVR	S;T;S	25;28;29	0.966;0.502;0.502	0.00581685	57.147	5114	8706.5	1.70248	3.08768e-05
Q9Y2Q0	ATP8A1	Probable phospholipid-transporting ATPase IA	TDDVS*EKT*SLADQEEVR	S;T	25;28	0.764;0.563	0.00273076	61.703	5114	8706.5	1.70248	3.08768e-05
Q9Y2Q0	ATP8A1	Probable phospholipid-transporting ATPase IA	TS*LADQEEVR	S	29	0.767	0.00273076	62.732	5114	8706.5	1.70248	3.08768e-05
A0A0S2Z4Z6	SRRM1	Serine/arginine repetitive matrix protein 1	T*AS*PPPPPKR	T;S	628;630	1; 1	0.00498441	88.552	22137.7	67926.7	3.06838	3.0879e-05
P23588	EIF4B	Eukaryotic translation initiation factor 4B	SQS*S*DTEQQSPTSGGGK	S;S	497.498	0.938;0.933	3.45108e-34	162.09	6071.8	57456	9.46276	3.1037e-05
A0A0S2Z4Z6	SRRM1	Serine/arginine repetitive matrix protein 1	AAS*PS*PQSVR	S;S	752;754	1; 1	7.2914e-08	130.56	37158.3	81935.3	2.20503	3.16798e-05
P05060	CHGB	Secretogranin-1	PQS*EES*WDEEDKR	S;S	377;380	1; 1	4.73263e-42	180.86	945707	144227	0.152507	3.27456e-05
P05060	CHGB	Secretogranin-1	SAEFPDFYDS*EEPVS*THQEAENEK	S;S	626;631	0.996;0.863	3.44839e-35	139.54	84147.3	25399.3	0.301844	3.32744e-05
A0A0S2Z4Z6	SRRM1	Serine/arginine repetitive matrix protein 1	T*PT*PPPR	T;T	586;588	1; 1	0.00564448	87.001	22828	70957.7	3.10836	3.36949e-05
P07948	LYN	Tyrosine-protein kinase Lyn	GKDS*LSDDGVDLK	S	11	0.648	0.000393953	75.463	4663.57	12621	2.7063	3.37874e-05
P28290	SSFA2	Sperm-specific antigen 2	EAS*AES*DVGK	S;S	641;644	1; 1	0.00946232	87.498	7216.9	25571.7	3.5433	3.41542e-05
Q9NWH9	SLTM	SAFB-like transcription modulator	DGQDAIAQS*PEK	S	289	1	1.10456e-41	178.75	65466	178663	2.7291	3.4856e-05
Q8ND56	LSM14A	Protein LSM14 homolog A	S*SPQLDPLR	S	182	0.863	0.00510441	79.23	8597.53	18474.7	2.14883	3.53452e-05
Q4LE58	EIF4G1	Eukaryotic translation initiation factor 4 gamma 1	AAS*LTEDRDR	S	1234	0.96	0.00446936	80.037	4125.4	12364.7	2.9972	3.58853e-05
O14545	TRAFD1	TRAF-type zinc finger domain-containing protein 1	LDSQPQETS*PELPR	S	415	0.888	9.94266e-05	82.755	69795	34218.3	0.490269	3.59804e-05
P18583	SON	Protein SON	ESDQTLAALLS*PK	S	1697	1	3.15519e-25	106.36	1794.9	11580.3	6.4518	3.66403e-05
P11166	SLC2A1	Solute carrier family 2, facilitated glucose transporter member 1	QGGASQSDKT*PEELFHPLGADSQV	T	478	0.92	3.14366e-09	78.588	11586	39553.3	3.41389	3.69997e-05
P08238	HSP90AB1	Heat shock protein HSP 90-beta	IEDVGS*DEEDDS*GKDKK	S;S	255;261	1; 1	3.32964e-91	225.87	795097	1.66297e+06	2.09153	3.72999e-05
O14683	TP53I11	Tumor protein p53-inducible protein 11	KHS*QTDLVSR	S	14	0.994	0.0161521	42.209	1304.5	5639.77	4.32332	3.7499e-05
O75475	PSIP1	PC4 and SFRS1-interacting protein	TGVTSTS*DS*EEEGDDQEGEK	S;S	273;275	0.981;1	8.6577e-121	171.72	55325.3	119303	2.1564	3.76011e-05
P05060	CHGB	Secretogranin-1	SS*QGGSLPSEEK	S	294	0.807	3.73972e-09	132.51	23609.3	5551.13	0.235125	3.76529e-05
Q6KC79	NIPBL	Nipped-B-like protein	NNTAAETEDDES*DGEDR	S	2672	1	1.93426e-26	152.06	691.71	7499.83	10.8425	3.79206e-05
Q9UHB6	LIMA1	LIM domain and actin-binding protein 1	ET*S*PGVEDAPIAK	S	490	0.983	1.4275e-10	119.23	6799.87	11621.3	1.70905	3.83193e-05
A0A024R2M8	XPC	DNA repair protein complementing XP-C cells	VIKDEALS*DGDDLR	S	94	1	8.09089e-07	112.56	17465	64080	3.66905	3.8607e-05
Q92769	HDAC2	Histone deacetylase 2	IACDEEFS*DS*EDEGEGGRR	S;S	422;424	1; 1	5.33819e-40	166.69	9404.1	21449	2.28081	3.87311e-05
Q4VCS5	AMOT	Angiomotin	(ac)MRNS*EEQPSGGT*T*VLQR	S;T;T	4;12;13	1;0.817;0.795	0.0102446	45.363	1097.98	45205	41.1709	3.87909e-05
Q12888	TP53BP1	Tumor suppressor p53-binding protein 1	LMLSTSEYS*QS*PK	S;S	523;525	0.993;1	1.35577e-05	125.89	27746.7	55677.3	2.00663	3.88288e-05
O95218	ZRANB2	Zinc finger Ran-binding domain-containing protein 2	YNLDAS*EEEDSNK	S	188	1	2.48012e-21	152.68	41037.7	74221.3	1.80861	3.90896e-05
Q9UQ35	SRRM2	Serine/arginine repetitive matrix protein 2	S*S*RS*SPELTR	S;S;S	1690;1691;1693	0.501;0.501;0.664	0.0143615	59.607	1233.27	3848.7	3.12074	3.91547e-05
P07197	NEFM	Neurofilament medium polypeptide	EGSS*EKEEGEQEEGETEAEAEGEEAEAK	S	559	0.893	4.80714e-147	240.26	51771.7	9444.83	0.182432	3.93479e-05
P45880	VDAC2	Voltage-dependent anion-selective channel protein 2	LTFDTTFS*PNTGK	S	115	0.982	4.50342e-06	112.8	10028.8	15782.7	1.57374	3.93894e-05
Q9NXG2	THUMPD1	THUMP domain-containing protein 1	FTDKDQQPS*GS*EGEDDDAEAALK	S	86;88	1; 1	7.18119e-40	155.34	18250.7	108903	5.96709	3.97913e-05
A0A0S2Z4Z6	SRRM1	Serine/arginine repetitive matrix protein 1	RVS*HS*PPPK	S;S	650;652	1; 1	0.00184407	71.548	19371.7	46874.7	2.41975	4.01272e-05
Q9UK76	HN1	Hematological and neurological expressed 1 protein	RNSS*EASSGDFLDLK	S	88	0.605	3.28941e-10	120.31	1501.47	6533.4	4.35135	4.01598e-05
Q8WWN9	IPCEF1	Interactor protein for cytohesin exchange factors 1	AS*PAPDDTDDTPQELK	S	411	1	6.47674e-10	112.74	2761.4	8304.87	3.00748	4.02523e-05
Q12789	GTF3C1	General transcription factor 3C polypeptide 1	KNS*STDQGS*DEEGSLQK	S;S	1062;1068	0.781;0.999	1.83202e-14	116.94	6578.5	29662.7	4.50903	4.03715e-05
P82094	TMF1	TATA element modulatory factor	SVSEINS*DDELSGK	S	344	0.999	1.47257e-11	136.2	39063	108343	2.77355	4.05864e-05
P49840	GSK3A	Glycogen synthase kinase-3 alpha	GEPNVSY*ICSR	Y	279	0.964	8.75479e-11	136.7	15609.3	36565	2.34251	4.11462e-05
Q9UQ35	SRRM2	Serine/arginine repetitive matrix protein 2	T*SPPLLDR	T	2397	0.949	0.00909363	125.48	1855.9	5792.73	3.12125	4.13743e-05
P04792	HSPB1	Heat shock protein beta-1	QLS*SGVSEIR	S	82	0.977	8.24195e-08	130.19	15256.3	41992.7	2.75247	4.242e-05
P43243	MATR3	Matrin-3	SYS*PDGKES*PSDKK	S;S	598;604	0.551;0.992	3.77584e-08	124.26	90238.7	239313	2.652	4.24862e-05
Q5JTV8	TOR1AIP1	Torsin-1A-interacting protein 1	DSHS*S*EEDEASSQTDLSQTISK	S;S	156;157	0.97;0.994	1.15785e-15	117.03	6774.53	15970.7	2.35746	4.29665e-05
Q5VTR2	RNF20	E3 ubiquitin-protein ligase BRE1A	ALVVPEPEPDSDS*NQER	S	138	0.963	1.28547e-16	133.26	14289.3	34262	2.39773	4.30671e-05
Q9NQT8	KIF13B	Kinesin-like protein KIF13B	SIS*SPNVNR	S	1381	0.98	0.00561704	77.593	6201.4	20093.7	3.24018	4.31314e-05
Q5SPY9	NPDC1	Neural proliferation differentiation and control protein 1	APGS*PAAPR	S	307	1	0.000946874	96.229	4713.73	20391.7	4.32601	4.33147e-05
F8VXC8	SMARCC2	SWI/SNF complex subunit SMARCC2	TLTDEVNS*PDSDRR	S	283	0.999	2.49769e-05	81.346	10890.4	29347.7	2.69482	4.38003e-05
P05060	CHGB	Secretogranin-1	S*SQGGSLPSEEK	S	293	0.992	1.97347e-30	180.1	104456	26548.7	0.254162	4.48168e-05
Q05519	SRSF11	Serine/arginine-rich splicing factor 11	KPIETGS*PK	S	449	0.929	0.0014913	75.695	18820	37914.3	2.01458	4.568e-05
Q7Z6E9	RBBP6	E3 ubiquitin-protein ligase RBBP6	WDKDDFES*EEEDVK	S	1328	1	2.4444e-06	85.937	14805	44260.3	2.98955	4.56985e-05
Q9C0C2	TNKS1BP1	182 kDa tankyrase-1-binding protein	VPS*S*DEEVVEEPQSR	S;S	1620;1621	1; 1	1.38368e-16	138.07	7580.93	16196.7	2.1365	4.57279e-05
Q9NYV4	CDK12	Cyclin-dependent kinase 12	S*SS*PFLSK	S;S	332;334	0.989;0.837	0.00667425	65.395	4367.07	8922.1	2.04304	4.58885e-05
Q92522	H1FX	Histone H1x	AGGSAALS*PSK	S	31	0.996	0.016246	79.875	5113.17	13633.3	2.66632	4.61622e-05
Q16799	RTN1	Reticulon-1	EQDS*PPMKPSALDAIR	S	487	1	3.28679e-13	132.48	56861.3	99105.7	1.74294	4.63222e-05
Q05193	DNM1	Dynamin-1	RS*PT*S*S*PTPQR	S;T;S;S	774;776;777;778	0.999;0.324;0.324;0.324	0.0123166	73.022	621.317	13013.7	20.9453	4.65886e-05
Q496C9	DTD1	D-tyrosyl-tRNA(Tyr) deacylase	SASS*GAEGDVSSEREP	S	197	0.98	2.00816e-17	139.11	12453.7	60379.3	4.84832	4.7051e-05
P46821	MAP1B	Microtubule-associated protein 1B	RES*VAS*GDDRAEEDMDEAIEK	S;S	992;995	1; 1	8.39434e-63	148.85	68040.7	134903	1.98269	4.77551e-05
A8MXP9	MATR3	Matrin-3	SYS*PDGK	S	598	1	3.77584e-08	124.26	162533	380937	2.34374	4.78503e-05
Q4KMP7	TBC1D10B	TBC1 domain family member 10B	ALAAGADS*PK	S	132	1	0.00205463	100.55	22071.3	55258	2.50361	4.79162e-05
P49792	RANBP2	E3 SUMO-protein ligase RanBP2	TS*PENVQDR	S	1400	0.839	0.00775741	73.435	3323	10452.7	3.14555	4.81171e-05
Q9C0E8	LNP	Protein lunapark	AS*DSEEPEEK	S	384	0.998	8.99554e-16	168.61	24981	91288	3.6543	4.83006e-05
Q9UPA5	BSN	Protein bassoon	S*LS*DPKPLS*PTAEESAK	S;S;S	2849;28512857	0.523;0.477;0.926	0.000618431	70.569	9244.87	24578.7	2.65863	4.85925e-05
P10645	CHGA	Chromogranin-A	S*GELEQEEERLS*KEWEDSK	S;S	322;333	1; 1	1.05889e-26	183.06	296230	566530	1.91247	4.86745e-05
Q96ST2	IWS1	Protein IWS1 homolog	TIAS*DS*EEEAGK	S;S	438;440	1; 1	1.59211e-25	153.23	30089.7	68589.7	2.27951	4.88102e-05
P25490	YY1	Transcriptional repressor protein YY1	EEVVGGDDS*DGLR	S	118	1	1.73491e-09	126.77	6240.63	15144.7	2.42678	4.96152e-05
O75396	SEC22B	Vesicle-trafficking protein SEC22b	NLGS*INTELQDVQR	S	137	1	1.05084e-53	205.65	18698.3	94703	5.06478	4.96984e-05
Q13129	RLF	Zinc finger protein Rlf	SS*EDEEMK	S	385	0.905	0.0142419	73.067	12016.3	2635.73	0.219346	4.99863e-05
O75379	VAMP4	Vesicle-associated membrane protein 4	RNLLEDDS*DEEEDFFLR	S	30	1	1.29039e-150	277.94	26649.3	168260	6.31385	5.00896e-05
Q9H1E3	NUCKS1	Nuclear ubiquitous casein and cyclin-dependent kinase substrate 1	S*GKNS*QEDSEDS*EDKDVK	S;S;S	50;54;61	0.877;0.877;0.945	2.56936e-09	102.97	15172.7	43572.3	2.87177	5.01141e-05
Q09666	AHNAK	Neuroblast differentiation-associated protein AHNAK	SNS*FSDER	S	5782	0.981	0.0057395	86.114	11363	19203.7	1.69002	5.16274e-05
P46821	MAP1B	Microtubule-associated protein 1B	DLST*PGLEK	T	1853	0.635	5.25001e-05	132.32	11272	41559.3	3.68695	5.1794e-05
Q9UQ35	SRRM2	Serine/arginine repetitive matrix protein 2	S*RS*PATAK	S;S	484;486	1; 1	0.00882348	66.262	2800.43	13671	4.88174	5.19163e-05
Q12888	TP53BP1	Tumor suppressor p53-binding protein 1	M#VIQGPS*SPQGEAMVTDVLEDQK	S	1113	0.734	2.61172e-45	153.84	14795.3	34148	2.30803	5.19292e-05
Q96ST2	IWS1	Protein IWS1 homolog	HQAS*DS*ENEELPKPR	S;S	235;237	1; 1	5.30889e-61	203.81	70700.7	124757	1.76458	5.25809e-05
D6REX3	SEC31A	Protein transport protein Sec31A	DSDQVAQS*DGEES*PAAEEQLLGEHIKEEK	S;S	527;532	1; 1	1.60889e-189	155.28	17104.3	31996.7	1.87068	5.26453e-05
P25788	PSMA3	Proteasome subunit alpha type-3	ESLKEEDES*DDDNM*	S	250	1	5.39352e-46	109.38	12638.7	6492.43	0.513696	5.27301e-05
Q14839	CHD4	Chromodomain-helicase-DNA-binding protein 4	KMS*QPGS*PSPK	S	1531;1535	1;0.956	0.00599848	89.231	4776.9	12940.7	2.70901	5.29627e-05
Q13185	CBX3	Chromobox protein homolog 3	SLS*DSESDDSK	S	95	0.998	2.20786e-19	167.32	62633.7	160523	2.56289	5.32416e-05
Q7Z5K2	WAPL	Wings apart-like protein homolog	S*DGKQNIK	S	657	1	0.0134378	60.973	12861.3	25564.7	1.98772	5.34693e-05
Q14515	SPARCL1	SPARC-like protein 1	SKEES*HEQS*AEQGK	S;S	80;84	0.999;1	9.36709e-38	176.42	57750.7	20002	0.346351	5.3761e-05
Q9Y2J2	EPB41L3	Band 4.1-like protein 3	GISQT*NLIT*TVTPEKK	T;T	462;466	0.549;0.777	0.00283759	52.909	7388.53	18859.7	2.55256	5.42604e-05
Q8N7H5	PAF1	RNA polymerase II-associated factor 1 homolog	EAGGS*DEEQEK	S	394	1	7.67396e-09	126.63	15311.3	7249.83	0.473495	5.47318e-05
Q12789	GTF3C1	General transcription factor 3C polypeptide 1	KNSS*TDQGS*DEEGSLQK	S;T;S	1063;1064;1068	0.36;0.36;1	1.83202e-14	116.94	20441	52538.7	2.57026	5.48634e-05
A0A090J7P6	ERCC5	DNA repair protein complementing XP-G cells	FDSSLLS*S*DDETK	S	1017	1017;1018	3.43155e-24	139.6	13662.7	23398	1.71255	5.50082e-05
O95391	SLU7	Pre-mRNA-splicing factor SLU7	LVEQANS*PK	S	215	1	0.00382548	83.314	12458	17981	1.44333	5.52405e-05
O95218	ZRANB2	Zinc finger Ran-binding domain-containing protein 2	EVEDKES*EGEEEDEDEDLSK	S	153	1	9.96822e-27	139.79	24839.3	66814.7	2.68987	5.6224e-05
Q9Y2W1	THRAP3	Thyroid hormone receptor-associated protein 3	WAHDKFS*GEEGEIEDDESGT*ENREEK	S;S;T	928;939;941	1;0.466;0.534	0.00624163	50.645	3147	8647.6	2.74789	5.66112e-05
Q9UQ35	SRRM2	Serine/arginine repetitive matrix protein 2	SCFES*S*PDPELK	S;S	875;876	1; 1	2.21782e-05	117.7	15580.3	35770	2.29584	5.73195e-05
P02671	FGA	Fibrinogen alpha chain	GDST*FESK	T	595	0.716	0.00812543	126.71	3908.47	40661	10.4033	5.74653e-05
Q9Y6X4	FAM169A	Protein FAM169A	TSLITEEEDSTS*EVLDEELK	S	449	0.981	1.60662e-72	152.81	12426.3	29194.7	2.34942	5.77196e-05
P24534	EEF1B2	Elongation factor 1-beta	DDDDIDLFGS*DDEEESEEAKR	S	106	1	3.80933e-132	210.88	152033	233643	1.53679	5.88199e-05
Q96ST2	IWS1	Protein IWS1 homolog	AAVLS*DS*EDEEK	S;S	398;400	1; 1	1.89679e-11	96.993	12863.7	25613.7	1.99116	5.89872e-05
P05060	CHGB	Secretogranin-1	GHPQEES*EESNVSMASLGEK	S	311	1	6.57854e-209	231.9	930043	206513	0.222047	5.91126e-05
P05060	CHGB	Secretogranin-1	SAEFPDFYDSEEPVS*T*HQEAENEK	S;T	631;632	0.591;0.586	3.44839e-35	124.37	22832.3	7173.97	0.314202	5.94364e-05
Q15773	MLF2	Myeloid leukemia factor 2	LAIQGPEDS*PSR	S	238	0.998	1.80428e-05	119	9622.33	22829	2.3725	6.03422e-05
Q5VT52	RPRD2	Regulation of nuclear pre-mRNA domain-containing protein 2	DVEDMELS*DVEDDGSK	S	374	1	4.27601e-42	180.83	38153	66091.7	1.73228	6.03542e-05
Q6P158	DHX57	Putative ATP-dependent RNA helicase DHX57	GLS*GEEEDDEPDCCNDER	S	132	1	1.32037e-16	126.69	3242.1	21077	6.50103	6.04188e-05
Q13085	ACACA	Acetyl-CoA carboxylase 1	FIIGSVSEDNS*EDEISNLVK	S	29	1	3.34822e-32	153.82	2551.37	7603.83	2.9803	6.08391e-05
Q15084	PDIA6	Protein disulfide-isomerase A6	DGELPVEDDIDLS*DVELDDLGKDEL	S	428	1	2.12788e-42	151.31	5027.33	15839.7	3.15071	6.11799e-05
Q13547	HDAC1	Histone deacetylase	IACEEEFS*DS*EEEGEGGRK	S;S	421;423	1; 1	2.2128e-27	146.39	4130.23	9208	2.22941	6.20373e-05
Q9BUT9	FAM195A	Protein FAM195A	T*GPT*QQQVEGRLGELLK	T;T	17;20	1; 1	0.00381153	57.989	17864	3134.7	0.175476	6.20899e-05
P46821	MAP1B	Microtubule-associated protein 1B	SLMS*S*PEDLTK	S;S	831;832	1; 1	1.10903e-32	188.96	111600	187553	1.68059	6.21631e-05
P35749	MYH11	Myosin-11	VIENADGS*EEETDTR	S	1954	1	4.55423e-71	217.26	77717	152507	1.96233	6.23127e-05
P11137	MAP2	Microtubule-associated protein 2	KET*SPESSLIQDEIAVK	T	1154	0.63	1.01599e-80	157.97	21293.7	41019	1.92635	6.31029e-05
P46821	MAP1B	Microtubule-associated protein 1B	DLS*TPGLEK	S	1852	0.986	5.25001e-05	132.32	12145.3	39936.3	3.2882	6.40282e-05
Q13207	TBX2	T-box transcription factor TBX2	ALS*PGRES*PK	S;S	705;710	1; 1	0.0148568	56.482	4696.57	24567	5.23084	6.40294e-05
P13521	SCG2	Secretogranin-2	VPGQGSS*EDDLQEEEQIEQAIK	S	533	0.871	1.70507e-153	245.11	145373	78646.7	0.540998	6.4896e-05
P02671	FGA	Fibrinogen alpha chain	QFTSST*SYNR	T	587	0.655	4.79614e-11	154.28	3505.47	24423	6.96712	6.4987e-05
P53999	SUB1	Activated RNA polymerase II transcriptional coactivator p15	ELVSSSS*S*GSDSDSEVDKK	S;S	12;13	0.812;0.74	2.0085e-16	123.99	71466.7	16886.3	0.236283	6.63887e-05
Q6IPX3	TCEAL6	Transcription elongation factor A protein-like 6	GTDDS*PKDS*QEDLQER	S;S	121;125	0.995;1	7.28431e-13	126.97	48356	149173	3.0849	6.68189e-05
Q9C0C2	TNKS1BP1	182 kDa tankyrase-1-binding protein	GWS*QEGPVK	S	221	1	0.0147289	62.338	6176.83	15956.7	2.58331	6.7643e-05
Q6PKG0	LARP1	La-related protein 1	GLSAS*LPDLDSENWIEVK	S	548	0.998	5.41113e-17	132.45	3725.5	10657.3	2.86065	6.80222e-05
Q01130	SRSF2	Serine/arginine-rich splicing factor 2	S*KSPPKSPEEEGAVS*S	S;S	206;220	0.863;0.901	0.000630359	87.326	7824.93	2783.9	0.355773	6.85133e-05
Q9Y4F1	FARP1	FERM, RhoGEF and pleckstrin domain-containing protein 1	SSSPAPEFLAS*SPPDNK	S	871	0.8832	2.41352e-06	97.284	2883.57	6128.23	2.12523	7.03262e-05
Q9UQ35	SRRM2	Serine/arginine repetitive matrix protein 2	SLS*YS*PVER	S;S	2692;2694;	0.997;0.999	0.000201709	103.43	9902.23	30084.3	3.03814	7.07118e-05
Q96A57	TMEM230	Transmembrane protein 230	LSS*TDDGYIDLQFK	S	24	0.881	9.35339e-11	134.85	8716.8	27835	3.19326	7.09861e-05
P78559	MAP1A	Microtubule-associated protein 1A	SHWDDSTS*DSELEK	S	2106	0.841	2.21995e-63	209.67	14784.7	37007.3	2.50309	7.27881e-05
Q9Y2F5	KIAA0947	Uncharacterized protein KIAA0947	LDTGS*PEPETR	S	1854	0.999	0.00536438	96.591	9393.67	19223.3	2.04641	7.28293e-05
Q16352	INA	Alpha-internexin	TSQIGES*FEEILEETVISTK	S	469	1	2.58636e-185	283.4	61280	660027	10.7707	7.32791e-05
Q9UQ35	SRRM2	Serine/arginine repetitive matrix protein 2	VPS*PTPAPK	S	2581	0.964	0.0155224	61.435	3557.43	11007.3	3.09418	7.34358e-05
Q9H1B7	IRF2BPL	Interferon regulatory factor 2-binding protein-like	NSSS*PVS*PASVPGQR	S;S	659;662	0.882;0.99	0.000992485	66.893	3718.87	7590.03	2.04095	7.34631e-05
P27105	STOM	Erythrocyte band 7 integral membrane protein	HTRDS*EAQR	S	10	0.988	0.000121762	100.93	1283.63	15308.3	11.9258	7.44538e-05
P05060	CHGB	Secretogranin-1	EKS*S*QES*GEET*GS*QENHPQESK	S;S;S;T;S	235;236;239;243;245	0.643;0.589;0.589;0.589;0.589	1.47367e-45	161.32	146517	7750.33	0.0528973	7.49869e-05
O43491	EPB41L2	Band 4.1-like protein 2	EIS*PGSGPGEIR	S	715	0.607	0.0148904	55.885	4934.03	9864.37	1.99925	7.49999e-05
P02671	FGA	Fibrinogen alpha chain	PGSTGT*WNPGS*SER	T;S	359;364	0.994;0.857	0.000100662	95.414	12395	37570.7	3.03111	7.52654e-05
A8K0M6	TMEM87A	Transmembrane protein 87A	FAFSPLS*EEEEEDEQKEPMLK	S	475	0.534	8.72596e-06	73.981	6724.13	17887	2.66012	7.58152e-05
Q01130	SRSF2	Serine/arginine-rich splicing factor 2	S*KS*PPKS*PEEEGAVSS	S;S;S	206;208;212	1;0.999;0.999	1.02302e-09	118.08	142823	80746.3	0.565358	7.60347e-05
Q9H8G2	CAAP1	Caspase activity and apoptosis inhibitor 1	SVNEILGLAESS*PNEPK	S	312	0.811	7.48095e-73	108.18	1698.03	2978.43	1.75405	7.60611e-05
P78559	MAP1A	Microtubule-associated protein 1A;MAP1 light chain LC2	EES*EPEVKEDVIEK	S	644	1	0.00170453	100.48	4188.5	7338.53	1.75207	7.63416e-05
A0A0G2JMX7	MAPT	Microtubule-associated protein	TDHGAEIVYKS*PVVS*GDT*S*PR	S;S;T;S	731;735;738;739	0.781;0.825;0.546;0.51	0.00852215	47.745	2570.33	4927.6	1.91711	7.65022e-05
A0A0G2JMX7	MAPT	Microtubule-associated protein	TDHGAEIVYKS*PVVS*GDTS*PR	S;S;S	731;735;739	0.997;0.994;0.773	0.000451916	58.776	2570.33	4927.6	1.91711	7.65022e-05
Q13144	EIF2B5	Translation initiation factor eIF-2B subunit epsilon	GGS*PQMDDIK	S	544	1	6.10111e-08	132.24	58623.7	116000	1.97872	7.66879e-05
P02751	FN1	Fibronectin	TNTNVNCPIECFMPLDVQADREDS*RE	S	2384	1	8.04506e-99	209.54	46879	124577	2.65741	7.67085e-05
P22059	OSBP	Oxysterol-binding protein 1	MLAES*DES*GDEESVSQTDK	S;S	190;193	1; 1	1.10577e-50	157.3	15749.3	31573.3	2.00474	7.75857e-05
P53999	SUB1	Activated RNA polymerase II transcriptional coactivator p15	ELVSSS*S*S*GSDSDSEVDKK	S;S;S	11;12;13	0.573;0.553;0.553	5.28666e-05	80.638	11110.3	2987.43	0.268888	7.79466e-05
A0A0S2Z4Z6	SRRM1	Serine/arginine repetitive matrix protein 1	RES*PS*PAPK	S;S	450;452	1; 1	0.00240239	66.498	17376	38432	2.21179	7.883e-05
P02545	LMNA	Prelamin-A/C	LS*PS*PTSQR	S;S	390;392	1;0.974	0.000111905	114.24	29889	80283	2.68604	7.89812e-05
O75694	NUP155	Nuclear pore complex protein Nup155	AAPQS*PSVPK	S	992	0.997	5.58114e-06	119.69	6885.37	16363.3	2.37654	7.91709e-05
O75694	NUP155	Nuclear pore complex protein Nup155	AAPQSPS*VPK	S	994	0.602	5.58114e-06	119.69	6885.37	16363.3	2.37654	7.91709e-05
Q9HC78	ZBTB20	Zinc finger and BTB domain-containing protein 20	NES*EECTEDTDQAEGTESEPK	S	353	1	7.68295e-46	168.11	6131.57	18112.3	2.95395	7.9396e-05
A8MXP9	MATR3	Matrin-3	RDS*FDDR	S	188	1	0.00446604	102.06	2641.77	8304.03	3.14336	8.00164e-05
O00461	GOLIM4	Golgi integral membrane protein 4	EADPES*EADR	S	538	1	0.0153732	78.964	4736.8	17394.3	3.67217	8.00518e-05
Q9NSK0	KLC4	Kinesin light chain 4	RT*SQEGPGDSVK	T;S	518;519	0.5;0.5	0.00598133	54.812	1530.12	8282.9	5.41324	8.01931e-05
O43395	PRPF3	U4/U6 small nuclear ribonucleoprotein Prp3	GDDDEES*DEEAVKK	S	619	1	2.06078e-05	109.83	12137.7	27895	2.29822	8.14304e-05
O00264	PGRMC1	Membrane-associated progesterone receptor component 1	EGEEPTVYS*DEEEPKDESAR	S	181	1	1.77667e-147	263.71	111683	203380	1.82104	8.17619e-05
O95747	OXSR1	Serine/threonine-protein kinase OSR1	TEDGGWEWS*DDEFDEESEEGK	S	339	1	4.43343e-21	111.97	7665.1	12524	1.6339	8.32762e-05
Q5VZL5	ZMYM4	Zinc finger MYM-type protein 4	VTQHES*DNENEIQIQNK	S	122	0.996	7.8924e-28	159.75	3029.43	7375.3	2.43455	8.35991e-05
P23193	TCEA1	Transcription elongation factor A protein 1	EPAITSQNS*PEAR	S	100	1	1.19717e-47	197.49	66104	140043	2.11853	8.60861e-05
P29590	PML	Protein PML	QPS*PSPS*PTER	S	36;40	0.596;0.408	2.24848e-05	116.78	6265.87	16387.7	2.61539	8.63857e-05
Q01130	SRSF2	Serine/arginine-rich splicing factor 2	S*RS*PPPVSK	S;S	189;191	1; 1	0.000825951	89.959	73062.7	112273	1.53667	8.71768e-05
P05388	RPLP0	60S acidic ribosomal protein P0;60S acidic ribosomal protein P0-like	VEAKEES*EES*DEDMGFGLFD	S;S	304;307	1; 1	6.18382e-49	174.28	26921.3	47369.3	1.75955	8.72074e-05
Q8NC56	LEMD2	LEM domain-containing protein 2	WTKPSSFS*DSER	S	499	0.854	0.00695248	58.09	6931.93	19222	2.77296	8.73713e-05
Q13442	PDAP1	28 kDa heat- and acid-stable phosphoprotein	SLDS*DESEDEEDDYQQK	S	60	1	9.84728e-156	268.65	100882	166420	1.64965	8.76911e-05
O14576	DNCI1	Cytoplasmic dynein 1 intermediate chain 1	KEPVQDDS*DLDR	S	50	1	0.00202749	82.707	11010.3	20029	1.81911	8.81056e-05
P07197	NEFM	Neurofilament medium polypeptide	S*PVPKS*PVEEK	S;S	615;620	1; 1	0.000525473	98.694	249697	85409.7	0.342054	9.00371e-05
Q9H1E3	NUCKS1	Nuclear ubiquitous casein and cyclin-dependent kinase substrate 1	EKT*PS*PKEEDEEPES*PPEK	T;S;S	202;204;214	1;1;1	3.29067e-243	205.3	350573	697827	1.99053	9.22306e-05
P11171	EPB41	Protein 4.1	S*LDGAAAVDSADR	S	542	1	3.69137e-05	110.56	14164	27667.3	1.95336	9.51146e-05
Q02952	AKAP12	A-kinase anchor protein 12	GLAEVQQDGEAEEGAT*SDGEK	T	597	0.932	7.77885e-31	146	4945.83	11387.3	2.30241	9.58698e-05
O75494	SRSF10	Serine/arginine-rich splicing factor 10	S*FDYNYR	S	133	1	0.00281785	101.65	3533.73	7908.33	2.23795	9.62017e-05
O60504	SORBS3	Vinexin	LCDDGPQLPT*S*PR	T;S	529	0.5;0.5	0.00065785	88.768	2152.4	8111.77	3.76871	9.63683e-05
Q6IAA8	LAMTOR1	Ragulator complex protein LAMTOR1	LLLDPSS*PPTK	S	27	0.97	1.17175e-05	120.84	13408.3	28860.3	2.15242	9.7232e-05
Q96D71	REPS1	RalBP1-associated Eps domain-containing protein 1	RQS*S*SYDDPWK	S;S	272;273	0.98;0.89	0.00602356	55.885	1593.97	4429.53	2.77894	9.94312e-05
P41236	PPP1R2	Protein phosphatase inhibitor 2	IQEQES*S*GEEDSDLSPEER	S;S	121;122	1; 1	4.56113e-34	101.47	3309.43	10951	3.30903	9.95903e-05
Q9UQ35	SRRM2	Serine/arginine repetitive matrix protein 2	GEFSAS*PMLK	S	1124	0.999	0.00138399	103.75	14423.7	35744.3	2.47817	9.98174e-05
P05060	CHGB	Secretogranin-1	WQQQGDLQDT*KENR	T	492	1	6.82859e-05	85.087	92934.3	34419.7	0.370365	9.98613e-05
Q6PD62	CTR9	RNA polymerase-associated protein CTR9 homolog	KGGEFDEFVNDDT*DDDLPISK	T	925	1	9.19769e-276	196.49	6480.5	28705	4.42944	0.000101733
Q99996	AKAP9	A-kinase anchor protein 9	SS*IDNENLVSER	S	1653	0.953	7.95388e-06	122.16	13860.7	33491	2.41626	0.00010176
P17252	PRKCA	Protein kinase C alpha type	STLNPQWNES*FTFK	S	226	0.988	6.55561e-15	138.28	33191.7	61420.3	1.85047	0.000102228
Q9H0D6	XRN2	5'-3' exoribonuclease 2	KAEDS*DS*EPEPEDNVR	S;S	499;501	1; 1	5.26508e-53	186.13	53968.7	109160	2.02266	0.000102271
A0A0A0MS29	MFF	Mitochondrial fission factor OS=Homo sapiens	NDS*LVTPSPQQAR	S	96	1	0.000348055	89.982	10536.9	28688.3	2.72266	0.000103911
Q6GYQ0	RALGAPA1	Ral GTPase-activating protein subunit alpha-1	RGS*S*PGSLEIPK	S;S	860;861	0.998;0.905	6.97537e-05	111.43	10082.8	30435.7	3.01857	0.000105378
Q9H4G0	EPB41L1	Band 4.1-like protein 1	GAPSQDDESGGIEDS*PDR	S	678	0,972	0.00103956	69.398	1127.46	3514.53	3.11722	0.000105688
Q5JSH3	WDR44	WD repeat-containing protein 44	EYVSNDAAQS*DDEEK	S	403	1	1.18467e-16	140.16	17681.3	31464.3	1.77952	0.0001057
A0A140VKC4	MECP2	Methyl-CpG-binding protein 2	AETSEGSGSAPAVPEASAS*PK	S	92	1	6.51355e-277	190.8	24716.7	58487.7	2.36633	0.000107594
C9JA93	TBC1D15	TBC1 domain family member 15 (Fragment)	SLSQS*FENLLDEPAYGLIQK	S	106	0.977	5.95575e-32	148.95	3985.07	8408.4	2.10998	0.000109373
Q9UEY8	ADD3	Gamma-adducin	IEEVLSPEGS*PSKS*PS*K	S;S;S	677;681;683	0.993;0.498;0.498	4.8049e-10	105.16	17730.3	41657.7	2.34951	0.000109649
B3KUY2	PTGES3	Prostaglandin E synthase 3	DWEDDSDEDM#S*NFDR	S	122	0.987	2.77512e-11	128.31	6481.67	4517.7	0.696997	0.000109741
Q99502	EYA1	Eyes absent homolog 1	NNNPS*PPPDSDLER	S	314	1	5.74188e-10	126.63	10523.5	18893	1.79532	0.000110057
Q9NTI5	PDS5B	Sister chromatid cohesion protein PDS5 homolog B	GHTAS*ESDEQQWPEEK	S	1257	0.964	8.7927e-10	116.29	5033.97	10290	2.04411	0.000110137
Q6ZTN6	ANKRD13D	Ankyrin repeat domain-containing protein 13D	GPGS*PPRT*PPAPGPPSFEEQLR	S;T	465;469	1; 1	2.49949e-06	82.726	19870.3	47963.3	2.41382	0.000110286
Q9NYF8	BCLAF1	Bcl-2-associated transcription factor 1	KET*QSPEQVK	T	494	0.567	0.026859	43.382	4370	8650.3	1.97947	0.0001104
Q9H1E3	NUCKS1	Nuclear ubiquitous casein and cyclin-dependent kinase substrate 1	VVDYSQFQES*DDADEDYGR	S	19	1	0	195.36	47911.3	147857	3.08605	0.000111219
B4DZQ5	PRPF4B	Serine/threonine-protein kinase PRP4 homolog	S*RS*PVDLR	S;S	278;280	1; 1	0.00633623	72.958	991.343	4915.9	4.95883	0.00011191
Q08495	EPB49	Dematin	RGAEEEEEEEDDDS*GEEMK	S	226	1	2.44728e-73	204.65	66328.7	117453	1.77078	0.000114846
P02671	FGA	Fibrinogen alpha chain	GGSTSYGTGS*ETESPR	S	281	0.971	1.57472e-23	153.11	6285.97	25354.3	4.03348	0.000116088
Q6ZVF9	GPRIN3	G protein-regulated inducer of neurite outgrowth 3	EDDLGEPQAAS*PR	S	32	1	0.000312267	92.264	4930.13	13349.7	2.70777	0.000117662
O43493	TGOLN2	Trans-Golgi network integral membrane protein 2	DSPSKSS*AEAQTPEDTPNK	S	71	0.739	3.52018e-33	159.46	17453.3	47533.7	2.72347	0.000119696
Q9H2G2	SLK	STE20-like serine/threonine-protein kinase	VDEDSAEDTQS*NDGK	S	571	0.997	3.49693e-12	130.11	13171.7	29829	2.26463	0.000120365
Q8WUY3	PRUNE2	Protein prune homolog 2	AS*DSVFQPK	S	699	0.997	0.00124638	94.191	20478	48006	2.34427	0.000122868
P16949	STMN1	Stathmin	DLS*LEEIQK	S	46	1	4.87254e-07	147.71	151490	59978.7	0.395925	0.000125408
Q8WXX5	DNAJC9	DnaJ homolog subfamily C member 9	KIS*LEDIQAFEK	S	109	1	0.00184211	61.097	1290.23	2802.17	2.17183	0.000126231
C9J6P4	ZC3HAV1	Zinc finger CCCH-type antiviral protein 1	AS*LEDAPVDDLTR	S	284	1	0.000504981	84.874	18058.3	33471.7	1.85353	0.000127056
P07197	NEFM	Neurofilament medium polypeptide	EEEGEKEEEEGQEEEEEEDEGAKS*DQAEEGGS*EK	S	545;553	1; 1	1.52348e-46	136.93	15045	1081.67	0.0718959	0.000127334
P49756	RBM25	RNA-binding protein 25	QEPES*EEEEEEKQEK	S	583	1	5.70969e-07	91.725	20569.7	48701	2.36761	0.000127691
Q5T1M5	FKBP15	FK506-binding protein 15	S*SLS*GDEEDELFK	S;S	1161;1164	0.976;0.995	7.24368e-73	230.82	7766.2	24330.7	3.13289	0.000129936
P05408	SCG5	Neuroendocrine protein 7B2	TADDGCLENTPDTAEFS*R	S	141	1	1.30687e-91	223.81	40825.7	19088.3	0.467557	0.000130126
P29590	PML	Protein PML	SS*PEQPRPSTSK	S	505	0.873	0.00319618	87.447	15825.7	41017	2.5918	0.000130668
A0A024RCF9	ARMCX3	Armadillo repeat-containing X-linked protein 3	YNDWS*DDDDDSNESK	S	61	1	1.0749e-148	271.92	50657	108987	2.15146	0.000130707
Q12906	ILF3	Interleukin enhancer-binding factor 3	GEDS*AEETEAK	S	482	1	4.33595e-52	184.7	29975	90659.7	3.02451	0.000130878
P17029	ZKSCAN1	Zinc finger protein with KRAB and SCAN domains 1	EATGLS*PQAAQEK	S	13	1	0.000185385	100.35	10208.3	20378	1.99621	0.000131749
P29590	PML	Protein PML	AVS*P*LDGPPS*PR	S;S	518;527	1; 1	1.2701e-40	161.14	31081.7	52810.7	1.69909	0.000132642
Q14839	CHD4	Chromodomain-helicase-DNA-binding protein 4	MSQPGSPS*PK	S	1537	0.736	0.00119526	105	4538.93	13200.7	2.90832	0.00013413
Q9UEY8	ADD3	Gamma-adducin	IEEVLSPEGS*PS*KSPSK	S;S	677;679	0.906;0.548	0.000672134	69.398	10380	17649.3	1.70032	0.000134158
O94819	KBTBD11	Kelch repeat and BTB domain-containing protein 11	AGS*RPQS*PSGDADAR	S;S	310;314	0.989;0.838	0.00125647	57.496	2029.43	5855.07	2.88507	0.000134229
Q02880	TOP2B	DNA topoisomerase 2-beta	KVVEAVNS*DS*DSEFGIPK	S;S	1522;1524	1;0.998	2.67696e-35	161.16	17234.3	30164.7	1.75027	0.000134744
Q9ULH1	ASAP1	Arf-GAP with SH3 domain, ANK repeat and PH domain-containing protein 1	QEEIDES*DDDLDDKPSPIK	S	717	1	1.19767e-107	115.55	4216.63	8616.07	2.04335	0.000134835
Q13627	DYRK1A	Dual specificity tyrosine-phosphorylation-regulated kinase 1A	IYQY*IQSR	Y	321	1	0.012222	141.48	9304.43	20803.3	2.23585	0.000138759
Q13247	SRSF6	Serine/arginine-rich splicing factor 6	S*VS*PPPKR	S;S	314;316	1; 1	0.00138122	86.624	75182.7	141730	1.88514	0.000139112
Q8N8A6	DDX51	ATP-dependent RNA helicase DDX51	AGQPAEPS*GPEADNRR	S	584	1	0.000631239	62.765	19556.7	46303.7	2.36767	0.000139649
A0A0A0MT33	SCAF8	Protein SCAF8	ETVQTTQS*PTPVEK	S	695	0.928	2.93888e-06	64.275	3587.17	8713.1	2.42896	0.000140369
P12036	NEFH	Neurofilament heavy polypeptide	S*PAEVKS*PEK	S;S	540;546	1; 1	0.0151707	54.501	37942.7	19378.3	0.510727	0.000141652
Q9Y2H6	FNDC3A	Fibronectin type-III domain-containing protein 3A	MSS*PPSSPQK	S	203	0.995	0.00558201	94.122	9517.7	19237.7	2.02125	0.000142109
Q9P2G1	ANKIB1	Ankyrin repeat and IBR domain-containing protein 1	GVAPADS*PEAPR	S	737	1	0.0115712	76.588	2370.83	6638.8	2.8002	0.000147094
Q96ST2	IWS1	Protein IWS1 homolog	IS*DS*ESEDPPR	S	248;250	1;0.997	1.33875e-05	119.96	12898.3	26178.7	2.02962	0.000147429
Q9UQ35	SRRM2	Serine/arginine repetitive matrix protein 2	SGS*S*PGLR	S;S	1443;1444	0.933;0.899	0.00506844	81.865	4248	12064.7	2.84008	0.000148651
E7EX17	EIF4B	Eukaryotic translation initiation factor 4B	SQS*S*DT*EQQSPTSGGGK	T	502;503;505	0.524;0.588;0.716	0.0045897	66.467	1007.29	3369.03	3.34464	0.000149544
Q8WWA1	TMEM40	Transmembrane protein 40	RGS*DPASGEVEASQLR	S	137	0.999	1.02141e-06	90.968	10215	23415	2.29222	0.000149982
Q13427	PPIG	Peptidyl-prolyl cis-trans isomerase G	DQS*PFSK	S	687	1	0.0149592	109.66	47567	111227	2.33832	0.000150018
Q8WXD2	SCG3	Secretogranin-3	ELS*AERPLNEQIAEAEEDKIK	S	37	1	2.80046e-38	148.95	54239	25082	0.462435	0.000150375
Q66PJ3	ARL6IP4	ADP-ribosylation factor-like protein 6-interacting protein 4	S*AGEEEDGPVLTDEQK	S	332	1	4.64735e-13	133.78	22258	35424	1.59152	0.000151127
D6REX3	SEC31A	Protein transport protein Sec31A	AQGEPVAGHES*PK	S	799	1	1.29458e-24	130.39	11314.6	25805.7	2.28074	0.000151611
O15027	SEC16A	Protein transport protein Sec16A	FTGS*FDDDPD*RDPYGEEVDR	S	1149	0.957	5.65193e-06	73.655	4964.43	11771.3	2.37113	0.000152518
Q8IV36	C17orf28	Protein hid-1 homolog	TGS*QEGTSMEGSR	S	593	0.997	0.000257324	95.767	4173.33	16563.3	3.96885	0.000152839
O43491	EPB41L2	Band 4.1-like protein 2	S*YTLVVAK	S	87	1	0.00501651	98.943	9974.07	25383.7	2.54497	0.000154695
P29590	PML	Protein PML	KAS*PEAASTPR	S	403	1	0.000963822	98.694	11012.3	27381.3	2.48643	0.000155158
P50502	ST13	Hsc70-interacting protein;Putative protein FAM10A4	ADEPS*S*EES*DLEIDK	S;S;S	75;76;79	1;1;1	4.76463e-11	118.52	13615	9158.43	0.672672	0.0001571
Q53EL6	PDCD4	Programmed cell death protein 4	SGLTVPT*SPK	T	93	0.913	0.00409999	100.04	14915.7	33887.3	2.27193	0.000157677
A0A087WUZ3	SPTBN1	Spectrin beta chain, brain 1	ESS*PIPS*PTSDR	S;S	2167;2171	0.997;0.997	4.6151e-273	170.91	39788	61552.3	1.54701	0.000158098
A0A0U4BW16	MYH9	Myosin-9	DELADEIANS*SGK	S	1716	0.612	0.000325178	91.441	1679.3	3697.5	2.20181	0.000158973
O43493	TGOLN2	Trans-Golgi network integral membrane protein 2	TES*GEETDLISPPQEEVK	S	298	0.982	0	174.22	37168	83361.3	2.24283	0.000159151
Q9UKV3	ACIN1	Apoptotic chromatin condensation inducer in the nucleus	SKS*PS*PPR	S;S	386;388	0.989;0.998	0.00763911	69.451	18731.7	49786	2.65785	0.000160051
Q9BZC7	ABCA2	ATP-binding cassette sub-family A member 2	VSEEDQS*LENS*EADVK	S;S	1327;1331	1; 1	3.61554e-06	92.336	10518	32589	3.09841	0.000160273
P02545	LMNA	Prelamin-A/C;Lamin-A/C	AS*SHSSQTQGGGSVTK	S	403	0.505	0.00353494	51.147	1277.83	3617.07	2.83062	0.000160661
P49407	ARRB1	Beta-arrestin-1	DDKEEEEDGTGS*PQLNNR	S	412	0.821	0.000364932	72.167	8425.23	26316.3	3.12351	0.00016372
O75643	SNRNP200	U5 small nuclear ribonucleoprotein 200 kDa helicase	EEAS*DDDMEGDEAVVR	S	225	1	1.93954e-149	274.6	23028.7	41046.3	1.7824	0.000164756
Q5JVS0	HABP4	Intracellular hyaluronan-binding protein 4	SLPAPVAQRPDS*PGGGLQAPGQK	S	108	1	1.63271e-11	103.16	10813.7	25865	2.39187	0.000166816
Q9Y6G9	DYNC1LI1	Cytoplasmic dynein 1 light intermediate chain 1	DFQEYVEPGEDFPAS*PQR	S	207	1	6.14802e-56	190.19	5415.93	9124.93	1.68483	0.00016745
Q9NQQ7	SLC35C2	Solute carrier family 35 member C2	GLGS*SPDLELLLR	S	335	0.975	0.00212904	63.128	5995.93	11074	1.84692	0.000168558
A0A0S2Z4Z6	SRRM1	Serine/arginine repetitive matrix protein 1	RRS*PS*PPPTR	S	563;565	1; 1	0.00427521	88.155	14500	38877.3	2.6812	0.0001687
Q9Y618	NCOR2	Nuclear receptor corepressor 2	GS**S*EGGKRS*PEPNK	S;S;S	2205;2208;2214	0.999;0.5;0.5	0.00263623	64.295	2993.23	7314.2	2.44358	0.000169028
Q9Y618	NCOR2	Nuclear receptor corepressor 2	GS**SEGGKRS*PEPNK	S;S	2205;2214	0.947;0.947	0.00263623	64.295	2993.23	7314.2	2.44358	0.000169028
P05060	CHGB	Secretogranin-1	GHPQEES*EESNVS*M#ASLGEK	S	317	0.988	1.45312e-59	184.45	150487	43937.7	0.29197	0.000169635
P27816	MAP4	Microtubule-associated protein 4	DVT*PPPETEVVLIK	T	521	1	3.17832e-40	153.24	66008	110437	1.67308	0.00017065
Q15435	PPP1R7	Protein phosphatase 1 regulatory subunit 7	VES*EES*GDEEGKK	S;S	24;27	1; 1	5.51175e-27	168.07	95262	201513	2.11536	0.00017137
Q9BZH6	WDR11	WD repeat-containing protein 11	LAT*ATGAK	T	217	0.876	0.0174632	78.556	21588.3	7982.93	0.36978	0.000172276
Q13200	PSMD2	26S proteasome non-ATPase regulatory subunit 2	APVQPQQS*PAAAPGGTDEKPSGK	S	16	1	1.92476e-08	91.722	3442.47	5246.53	1.52406	0.000172562
O95292	VAPB	Vesicle-associated membrane protein-associated protein B/C	SLS*SSLDDTEVK	S	158	0.978	3.02793e-14	142.45	14081.3	43797.7	3.11034	0.000173262
Q9UQ35	SRRM2	Serine/arginine repetitive matrix protein 2	QGSITS*PQANEQSVT*PQRR	S;T	857;866	0.761;0.779	0.00522863	63.18	1770.97	5578.13	3.14977	0.000173579
P29590	PML	Protein PML	S*S*PEQPRPSTSK	S;S	504;505	0.5;0.5	0.00319618	87.447	8062.83	20869.7	2.58838	0.000174164
P53999	SUB1	Activated RNA polymerase II transcriptional coactivator p15	ELVSSSS*SGS*DSDSEVDKK	S;S	12;15	0.694;0.845	5.48227e-27	143.95	15233.3	3444.13	0.226092	0.000175266
Q9BSQ5	CCM2	Malcavernin	GIITDS*FGR	S	384	0.998	0.00118396	94.616	1341.8	5942.87	4.42903	0.000176004
Q9UQ16	DNM3	Dynamin-3	S*PPPS*PTTQR	S;S	769;773	1;0.989	0.00515232	69.431	10068.1	31559.7	3.13461	0.000176163
O60716	CTNND1	Catenin delta-1	GS*LAS*LDSLR	S;S	346;349	1;0.998	0.00578893	92.939	4058.6	7023.87	1.73061	0.000177383
A0A024R4E5	HDLBP	Vigilin	VATLNS*EEESDPPTYK	S	31	0.908	0.000327894	70.942	2775.2	6065.1	2.18546	0.000178936
P21796	VDAC1	Voltage-dependent anion-selective channel protein 1	LTFDSSFS*PNTGK	S	104	0.993	5.20977e-05	88.19	7993.2	15923	1.99207	0.000179157
Q6PD62	CTR9	RNA polymerase-associated protein CTR9 homolog	GEEGS*DDDETENGPKPK	S	970	1	1.1849e-55	188.26	42757.7	101625	2.37677	0.000186392
P05060	CHGB	Secretogranin-1;GAWK peptide;CCB peptide	ADEPQWSLY*PSDSQVS*EEVK	Y;S	142;149	0.981;0.96	6.42221e-108	133.95	22915.7	11917.7	0.520066	0.000186799
Q13247	SRSF6	Serine/arginine-rich splicing factor 6	SNS*PLPVPPSK	S	303	0.997	8.04269e-09	126.16	19166.3	30214.7	1.57644	0.000187493
Q13425	SNTB2	Beta-2-syntrophin	GPAGEAGAS*PPVR	S	110	1	0.000249788	96.247	9387.07	19678.7	2.09636	0.000187682
Q04727	TLE4	Transducin-like enhancer protein 4	YDS*DGEKS*DDNLVVDVSNEDPSS*PR	S;S;S	245;250;265	1;1;0.78	0.000156566	55.608	1021.98	6601.43	6.45945	0.000188139
A0A087WUZ3	SPTBN1	Spectrin beta chain, brain 1	RPPS*PEPSTK	S	2104	1	0.00189279	80.522	38675.3	67883.7	1.75522	0.00018976
Q9H1E3	NUCKS1	Nuclear ubiquitous casein and cyclin-dependent kinase substrate 1	KDDS*HS*AEDS*EDEKEDHK	S;S;S	73;75;7979	1;1;1	3.78825e-120	248.89	156617	326747	2.08628	0.000191568
Q5JSH3	WDR44	WD repeat-containing protein 44	LTQTSS*TEQLNVLETETEVLNK	S	162	0.694	1.3929e-87	120.57	5054.17	10892.7	2.15519	0.000192133
P78559	MAP1A	Microtubule-associated protein 1A	ELS*S*PISPK	S;S	2018;2019	0.675;0.816	0.00175702	89.805	2370.73	7317.5	3.0866	0.000193806
P13521	SCG2	Secretogranin-2	IES*QTQEEVR	S	259	0.973	0.00571747	55.881	24010.7	13659.7	0.5689	0.000194007
A0A024R1S8	LASP1	LIM and SH3 domain protein 1	DS*QDGSSYR	S	146	0.999	0.000466216	100.55	1778.03	8703.73	4.89515	0.000194082
O43719	HTATSF1	HIV Tat-specific factor 1	LFEDDDS*NEKLFDEEEDSSEK	S	702	1	2.14487e-175	267.71	288110	160883	0.558409	0.00019531
P02671	FGA	Fibrinogen alpha chain;Fibrinopeptide A;Fibrinogen alpha chain	EVVTS*EDGSDCPEAM#DLGTLSGIGTLDGFR	S	485	0.887	5.28974e-87	192.64	8507.13	22460	2.64014	0.000195311
O60832	DKC1	H/ACA ribonucleoprotein complex subunit 4	AGLESGAEPGDGDS*DTTK	S	494	1	5.62248e-213	294.37	174583	311957	1.78686	0.000195859
Q9UP95	SLC12A4	Solute carrier family 12 member 4	LESLYS*DEEDESAVGADK	S	967	0.999;0.5;0.5	9.02327e-10	108.96	4522.1	13002.3	2.87529	0.00019725
Q9UK58	CCNL1	Cyclin-L1	AEEKS*PISINVK	S	352	0.946	0.0118728	49.482	3657.37	8445.5	2.30918	0.000197925
Q12955	ANK3	Ankyrin-3	ETES*DQDDEIEK	S	1445	0.99	8.18252e-18	88.992	2867.2	8264.6	2.88246	0.000203603
B4DZQ5	PRPF4B	Serine/threonine-protein kinase PRP4 homolog	S*LS*PKPR	S;S	340;342	1; 1	0.0185192	59.908	4140.73	9207.97	2.22375	0.000204131
Q13242	SRSF9	Serine/arginine-rich splicing factor 9	GRDS*PYQSR	S	204	1	0.00656367	63.401	3608.07	14356	3.97886	0.000208238
Q08J23	NSUN2	tRNA (cytosine(34)-C(5))-methyltransferase	AGEPNS*PDAEEANS*PDVTAGCDPAGVHPPR	S;S	743;751	1;0.999	1.04318e-45	121.36	6382.57	11062	1.73316	0.000210688
Q13427	PPIG	Peptidyl-prolyl cis-trans isomerase G	NVS*ES*PNRK	S;S	413;415	1; 1	0.00410293	56.951	1863.57	5520.17	2.96215	0.000211002
P02671	FGA	Fibrinogen alpha chain	PNNPDWGT*FEEVSGNVSPGTR	T	412	1	3.94993e-38	149.3	31957	99823.7	3.12369	0.000212487
Q9GZT3	SLIRP	SRA stem-loop-interacting RNA-binding protein, mitochondrial	LPQTS*DDEK	S	102	0.892	0.00527294	78.692	12089.3	20444.7	1.69113	0.000214441
Q9Y4W2	LAS1L	Ribosomal biogenesis protein LAS1L	AQQQEEQGS*VNDVKEEEKEEK	S	560	1	2.67209e-05	72.881	4468.5	11496	2.57268	0.000214919
P27816	MAP4	Microtubule-associated protein 4	VGS*LDNVGHLPAGGAVK	S	1073	1	6.48725e-06	90.968	11124.7	28354	2.54875	0.000217185
A0A0S2Z4Z6	SRRM1	Serine/arginine repetitive matrix protein 1	VELS*ES*EEDKGGK	S;S	463;465	1; 1	8.52973e-22	153.86	79584.3	175047	2.19951	0.000217729
P20020	ATP2B1	Plasma membrane calcium-transporting ATPase 1	NSS*PPPSPNK	S	1216	0.998	1.18417e-05	113.99	17424	31770.7	1.82339	0.000219404
P35659	DEK	Protein DEK	EES*EEEEDEDDEEEEEEEKEK	S	32	1	2.51566e-157	254.68	43394	84156.7	1.93936	0.000219769
O43719	HTATSF1	HIV Tat-specific factor 1	EFDEDS*DEKEEEEDTYEK	S	624	1	1.71605e-69	202.47	204193	125980	0.616964	0.000223271
Q9UQ35	SRRM2	Serine/arginine repetitive matrix protein 2	AQT*PPGPSLSGSKS*PCPQEK	S	1014	0.984	0.000560686	64.733	2458.53	11814.3	4.80544	0.000224151
Q07889	SOS1	Son of sevenless homolog 1	EEMS*NGMPNLNEFRK	S	334	1	0.00283819	48.547	2874.4	7311.1	2.54352	0.000226273
O94979	SEC31A	Protein transport protein Sec31A	DSDQVAQSDGEES*PAAEEQLLGEHIKEEK	S	532	1	5.62892e-63	178.28	23898.3	39969.3	1.67247	0.000226561
O60763	USO1	General vesicular transport factor p115	DLGHPVEEEDELES*GDQEDEDDESEDPGKDLDHI	S	942	0.999	2.84472e-39	97.771	6714.5	13342.3	1.98709	0.000230278
Q96KC8	DNAJC1	DnaJ homolog subfamily C member 1	DFDIAEQNES*S*DEESLRK	S;S	479;480	0.969;0.969	0.000219165	66.383	10835	18053	1.66617	0.000232012
P46100	ATRX	Transcriptional regulator ATRX	DELS*DYAEK	S	1061	1	1.9069e-07	103.44	10947.8	20443.7	1.86737	0.000233053
P02671	FGA	Fibrinogen alpha chain	EVVTSEDGSDCPEAMDLGT*LSGIGTLDGFR	T	499	0.838	9.48079e-103	99.614	1694.87	5460.87	3.222	0.000235453
Q9UQ35	SRRM2	Serine/arginine repetitive matrix protein 2	SATRPS*PS*PER	S;S	351;353	0.982;0.994	0.00554473	84.842	9186.4	27782.3	3.02429	0.000235877
A0A0A0MS54	PRKACB	cAMP-dependent protein kinase catalytic subunit alpha	TWT*LCGTPEYLAPEIILSK	T	245	0.967	1.72907e-101	224.56	362157	136223	0.376145	0.000236651
P10645	CHGA	Chromogranin-A	S*GELEQEEERLS*K	S;S	322;333	1; 1	1.05889e-26	146.57	207873	320807	1.54328	0.000238901
B7Z351	SPP1	Osteopontin	AIPVAQDLNAPSDWDS*R	S	232	0.986	4.11064e-57	134.83	19416.3	5739.43	0.295598	0.000246582
Q13501	SQSTM1	Sequestosome-1	LTPVS*PESSSTEEK	S	272	0.919	0.0147397	48.053	4578.27	7401.63	1.61669	0.00024784
Q05519	SRSF11	Serine/arginine-rich splicing factor 11	DYDEEEQGYDS*EKEK	S	434	1	2.26568e-41	173.56	44444.3	84855	1.90924	0.000250973
P15056	BRAF	Serine/threonine-protein kinase B-raf	SASEPS*LNR	S	732	0.887	0.00497013	88.596	4847.23	9681.47	1.99732	0.000253178
Q9Y5Y0	FLVCR1	Feline leukemia virus subgroup C receptor-related protein 1	AIPADS*PTDQEPK	S	536	0.965	0.000583226	82.529	5787.3	10532	1.81985	0.000255103
P16402	HIST1H1D	Histone H1.3	KAS*GPPVSELITK	S	37	1	3.45045e-10	127.97	57689	15515.7	0.268954	0.000257618
P13521	SCG2	Secretogranin-2;Secretoneurin	EHLNQGS*S*QETDKLAPVSK	S;S	555;556	1; 1	1.14758e-48	175.97	117063	60682.3	0.518372	0.00025923
B4DR36	PELP1	Proline-, glutamic acid- and leucine-rich protein 1	GS*PDGSLQTGKPSAPK	S	531	0.999	0.000916798	66.152	11461.3	19269.7	1.68128	0.000260581
Q02410	APBA1	Amyloid beta A4 precursor protein-binding family A member 1	SNS*QENVEASHPSQDGK	S	568	0.871	3.99216e-06	94.837	2665.07	8321.7	3.12251	0.000260629
Q14137	BOP1	Ribosome biogenesis protein BOP1	IGDEYAEDS*S*DEEDIR	S;S	126;127	1; 1	1.40469e-44	95.666	2828.73	5602.93	1.98072	0.000262164
O75122	CLASP2	CLIP-associating protein 2	VLNT*GSDVEEAVADALK	T	594	0.618	2.50128e-06	98.816	7092.27	16081	2.2674	0.000263726
Q9NYF8	BCLAF1	Bcl-2-associated transcription factor 1	QKS*PEIHR	S	648	1	0.00996026	65.347	796.803	2439.13	3.06115	0.000264773
O96019	ACTL6A	Actin-like protein 6A	EGS*PANWK	S	233	1	0.00932055	79.693	10160.5	21808.3	2.14638	0.000267552
Q9BTU6	PI4K2A	Phosphatidylinositol 4-kinase type 2-alpha	VAAAAGSGPS*PPGS*PGHDR	S;S	47;51	0.999;1	1.14767e-26	146.06	14759.3	38608.7	2.61588	0.000268473
P35606	COPB2	Coatomer subunit beta'	STAQQELDGKPAS*PTPVIVASHTANK	S	859	0.831	4.76487e-12	84.362	2926.43	8001.2	2.73411	0.000270429
Q12888	TP53BP1	Tumor suppressor p53-binding protein 1	LMLSTSEY*S*QSPK	Y;S;S	522;523;525	0.674;0.745;0.58	0.000358549	99.522	3198.07	7336.4	2.29401	0.000270892
P07197	NEFM	Neurofilament medium polypeptide	KAES*PVKEEAVAEVVTITK	S	736	1	6.30865e-35	160.69	44854.3	9935.97	0.221516	0.00027357
Q02410	APBA1	Amyloid beta A4 precursor protein-binding family A member 1	S*NSQENVEASHPSQDGK	S;S	566;568	0.5;0.5	4.67597e-06	93.776	1259.39	4206.97	3.34049	0.000275458
P48681	NES	Nestin	S*LEEDLETLK	S	578	1	1.61739e-19	109	15566.7	23367.3	1.50111	0.000276366
P52701	MSH6	DNA mismatch repair protein Msh6	VIS*DSESDIGGSDVEFKPDTK	S	252	0.96	8.1457e-08	94.542	6661.83	16523.3	2.4803	0.000277712
P52701	MSH6	DNA mismatch repair protein Msh6	VIS*DSES*DIGGS*DVEFKPDTK	S	252;256;261	0.509;0.495;0.8	0.00689094	44.264	6661.83	16523.3	2.4803	0.000277712
Q02952	AKAP12	A-kinase anchor protein 12	SPPS*PVER	S	1331	0.999	0.00417765	90.827	6418.3	4875.1	0.759563	0.000279296
O43765	SGTA	Small glutamine-rich tetratricopeptide repeat-containing protein alpha	S*PART*PPSEEDSAEAER	S;T	77;81	1;0.982	9.05372e-06	89.297	2096.77	6462.63	3.08219	0.000281785
O75475	PSIP1	PC4 and SFRS1-interacting protein	EDT*DHEEKAS*NEDVTK	T;S	122;129	1; 1	1.96405e-23	152.81	49735.3	111770	2.2473	0.00028978
Q9NTI2	ATP8A2	Probable phospholipid-transporting ATPase IB	AT*SVGDQLEAPAR	T	5	0.82	0.000857273	85.362	16289	33234.3	2.04029	0.000290292
O43719	HTATSF1	HIV Tat-specific factor 1	ESEDDLNKES*EEEVGPTK	S	529	1	1.68148e-56	192.45	88307.3	60457	0.68462	0.00029855
Q9UDY2	TJP2	Tight junction protein ZO-2	DNS*PPPAFKPEPPK	S	986	1	2.05764e-33	92.993	8350.6	25639	3.07032	0.000300566
O75396	SEC22B	Vesicle-trafficking protein SEC22b	NLGSINT*ELQDVQR	T	140	0.672	3.98435e-44	188.96	5716.97	31859	5.57271	0.000304225
L0R530	RAE1	Alternative protein RAE1	Y*RS*HS*M#M#LLLK	Y;S;S	83;85;87	0.691;0.654;0.654	0.0490658	34.179	9366.1	160.83	0.0171715	0.000304779
Q9Y6X4	FAM169A	Protein FAM169A	TSLITEEEDS*T*S*EVLDEELK	S;T;S	447;448;449	0.667;0.667;0.667	1.60662e-72	121.26	7892.97	17892	2.26683	0.000306226
Q9Y6X4	FAM169A	Protein FAM169A	TSLITEEEDS*TSEVLDEELK	S	447	0.842	1.60662e-72	116.45	7892.97	17892	2.26683	0.000306226
Q9BW71	HIRIP3	HIRA-interacting protein 3	ESEQES*EEEILAQK	S	227	1	6.67681e-62	156.11	13528.7	24997.3	1.84773	0.000307332
O95400	CD2BP2	CD2 antigen cytoplasmic tail-binding protein 2	KGPGQPSS*PQR	S	195	0.961	0.00454116	74.987	7130.17	12810.3	1.79664	0.000311892
P02671	FGA	Fibrinogen alpha chain	PGS*TGTWNPGS*SER	S;S	356;364	0.921;0.828	0.0013881	62.966	7295.47	14409	1.97506	0.000315135
Q15149	PLEC	Plectin	SDEGQLS*PATR	S	720	0.995	0.0148831	81.703	6048.97	13022.7	2.15287	0.00031585
P02765	AHSG	Alpha-2-HS-glycoprotein	CDSSPDS*AEDVRK	S	138	1	4.98348e-30	174.62	128950	84069	0.65195	0.000317911
Q96ST2	IWS1	Protein IWS1 homolog	EAEDS*DS*DDNIKR	S	511;513	1; 1	3.73219e-07	119.4	6168.67	11210.7	1.81736	0.000321218
Q16513	PKN2	Serine/threonine-protein kinase N2	ASS*LGEIDESSELR	S	583	0.997	6.40419e-53	197.14	8577.9	22430	2.61486	0.00032295
P02768-1	ALB	Serum albumin	TCVADES*AENCDK	S	82	1	1.23792e-47	197.15	114813	84745.7	0.738117	0.00032402
B7ZKY2	CASK	Calcium/calmodulin-dependent serine protein kinase (MAGUK family)	TQSS*S*CEDLPSTTQPK	S;S	570;571	0.78.0.739	5.23687e-05	88.264	3605.53	7644.13	2.12011	0.000327961
Q9UKV3	ACIN1	Apoptotic chromatin condensation inducer in the nucleus	SSSISEEKGDS*DDEKPR	S	216	1	2.70697e-16	130.87	36947.7	92165.3	2.49448	0.00033101
P46821	MAP1B	Microtubule-associated protein 1B	MSISEGTVS*DK	S	1527	0.998	2.00555e-05	118.13	23753.7	14150	0.595698	0.000334863
Q92597	NDRG1	Protein NDRG1	TASGSS*VTS*LDGTR	S;S	333;336	0.728;0.85	0.0103187	49.973	3618.27	7439.03	2.05597	0.000336064
Q8NC56	LEMD2	LEM domain-containing protein 2	ASVRGS*S*EEDEDAR	S;S	138;139	1; 1	2.55508e-05	88.264	8464.73	18290.7	2.16081	0.000342994
Q12888	TP53BP1	Tumor suppressor p53-binding protein 1	IDEDGENTQIEDT*EPMSPVLNSK	T	548	0.591	1.85635e-11	109.85	1250.16	4629.67	3.70327	0.000350584
Q9Y6X4	FAM169A	Protein FAM169A	LESTARPSES*S*EEFLEEEPEQR	S	378;379	0.977;0.999	4.6373e-39	151.31	9190.03	18520.7	2.0153	0.000350593
P46100	ATRX	Transcriptional regulator ATRX	DFDS*S*EDEKHSK	S;S	849;850	1; 1	0.00156144	97.45	8792.5	26285	2.98948	0.00035149
Q96T23	RSF1	Remodeling and spacing factor 1	STLESEKPGS*PEAAET*SPPSNIIDHCEK	S;T;S	622;628;629	0.976;0.501;0.501	1.27496e-07	68.453	2286	5941.17	2.59894	0.000353509
Q9UQ35	SRRM2	Serine/arginine repetitive matrix protein 2	S*RT*PPVTR	S;T	1925;1927	1; 1	0.0178261	72.29	3012.9	9447.77	3.13577	0.00035366
Q9BXP5	SRRT	Serrate RNA effector molecule homolog	HELS*PPQK	S	74	1	0.00921737	56.563	179.64	1114.23	6.20255	0.000353817
Q09666	AHNAK	Neuroblast differentiation-associated protein AHNAK	IS*APNVDFNLEGPK	S	5448	1	9.58125e-07	113.53	8562.3	17194.3	2.00814	0.000356971
Q09666	AHNAK	Neuroblast differentiation-associated protein AHNAK	LPS*GSGAASPTGSAVDIR	S	210	0.996	0.00082245	70.99	14436.3	21531	1.49145	0.000358026
P17600	SYN1	Synapsin-1	PVAGGPGAPPAARPPAS*PS*PQR	S;S	551;553	1; 1	1.08477e-22	129.57	8100	33111	4.08778	0.000359317
P46821	MAP1B	Microtubule-associated protein 1B	GEAEQS*EEEADEEDKAEDAR	S	1016	1	3.71598e-40	168.26	74938.3	131063	1.74895	0.000359372
Q9NYF8	BCLAF1	Bcl-2-associated transcription factor 1	YS*PSQNSPIHHIPSR	S	285	0.907	2.15493e-31	166.59	23981.3	39295.7	1.63859	0.000361695
Q13595	TRA2A	Transformer-2 protein homolog alpha	S*PS*PYYSR	S;S	260;262	1; 1	0.00468195	115.18	26260.7	39423.7	1.50124	0.000361892
F8VXC8	SMARCC2	SWI/SNF complex subunit SMARCC2	S*PSPS*PTPEAK	S;S	302;306	1;0.711	0.00520963	91.845	10261.7	20449.7	1.99282	0.000368369
O75475	PSIP1	PC4 and SFRS1-interacting protein	EDTDHEEKAS*NEDVTK	S	129	1	8.63995e-24	152.81	63536.7	131077	2.06301	0.000368378
Q6PD62	CTR9	RNA polymerase-associated protein CTR9 homolog	RKGS*GS*EQEGEDEEGGER	S	941;943	1; 1	1.39766e-07	99.999	7236.97	20240.3	2.7968	0.000369045
P08670	VIM	Vimentin	QVQS*LTCEVDALK	S	325	1	0	155.92	38866.3	50290.7	1.29394	0.000369088
P46100	ATRX	Transcriptional regulator ATRX	LTVS*DGES*GEEKK	S	1348;1352;	1; 1	6.09045e-05	95.347	7501.27	28975.7	3.86277	0.00037124
Q8N1G4	LRRC47	Leucine-rich repeat-containing protein 47	EEGSLS*DTEADAVSGQLPDPTTNPSAGK	S	520	0.956	5.9479e-22	117.49	4274.8	8831.37	2.06591	0.00037177
Q9C0C9	UBE2O	Ubiquitin-conjugating enzyme E2 O	LIHGEDS*DS*EGEEEGR	S;S	87;89	1; 1	3.86603e-13	134.06	10540.5	17375.3	1.64843	0.000383797
C9JVY5	AKAP2	A-kinase anchor protein 2	DALGDSLQVPVS*PSSTTSSR	S	201	0.967	8.46112e-07	98.121	2612.5	6719.53	2.57207	0.000385178
Q9Y2W1	THRAP3	Thyroid hormone receptor-associated protein 3	WAHDKFS*GEEGEIEDDES*GTENR	S;S	928;939	1;0.996	1.5582e-46	170.28	46474.7	74649.3	1.60624	0.000392939
Q08495	EPB49	Dematin	STS*PPPS*PEVWADSR	S;S	92;96	0.734;0.978	0.00286381	56.327	4180.97	9522.67	2.27762	0.000397239
Q6IPX3	TCEAL6	Transcription elongation factor A protein-like 6	KAEGEPGDEGQLEDKGS*QEK	S	65	1	2.58225e-07	100.29	14687.7	49772.7	3.38874	0.000404775
O43719	HTATSF1	HIV Tat-specific factor 1	LFDEEEDS*S*EKLFDDSDER	S;S	713;714	1; 1	1.55907e-26	142.41	44719.3	23576	0.527199	0.000405655
Q13131	PRKAA1	5'-AMP-activated protein kinase catalytic subunit alpha-1	SDS*DAEAQGK	S	508	0.988	7.09837e-10	112.43	3125.4	12127.3	3.88025	0.00040863
Q9Y5B6	GCFC1	GC-rich sequence DNA-binding factor 1	EDENDAS*DDEDDDEKR	S	262	1	5.20502e-102	122.77	2955.6	5725.9	1.93731	0.000410693
P11277	SPTB	Spectrin beta chain, erythrocyte	LS*S*S*WESLQPEPSHPY	S	2123;2124;2125	0.653;0.693;0.653	1.42974e-23	153.75	9038.3	16844	1.86362	0.00041111
Q9H1E3	NUCKS1	Nuclear ubiquitous casein and cyclin-dependent kinase substrate 1	NS*QEDS*EDS*EDKDVK	S;S;S	54;58;61	1;1;1	1.15077e-60	200.26	283043	488820	1.72701	0.000413718
Q8WVC0	LEO1	RNA polymerase-associated protein LEO1	LTS*DEEGEPSGK	S	630	0.982	2.08256e-05	118.13	10244.5	16845.7	1.64436	0.000416892
A0A140VKC4	MECP2	Methyl-CpG-binding protein 2	MPFQTS*PGGK	S	241	0.902	0.00888112	88.338	4005.73	8695.07	2.17066	0.000417414
P35221	CTNNA1	Catenin alpha-1;Catenin alpha-2	S*RTSVQT*EDDQLIAGQSAR	T	658	0.985	0.00104964	78.987	4269.57	7134.83	1.67109	0.000418136
O15085	ARHGEF11	Rho guanine nucleotide exchange factor 11	S*LENPT*PPFTPK	S;T	663;668	1; 1	1.92947e-10	106.36	12685.7	29402	2.31773	0.0004236
Q14103	HNRNPD	Heterogeneous nuclear ribonucleoprotein D0	NEEDEGHS*NSS*PR	S;S	80;83	0.998;0.753	1.17644e-06	120.9	564.98	4315.87	7.63897	0.000424874
P35221	CTNNA1	Catenin alpha-1	TS*VQTEDDQLIAGQSAR	S	655	0.775	5.25606e-44	178.45	19809	37797	1.90807	0.000429886
P16157	ANK1	Ankyrin-1	LST*PPPLAEEEGLASR	T	961	0.979	1.29284e-08	105.77	18330.7	29531.7	1.61105	0.000431438
Q13185	CBX3	Chromobox protein homolog 3	SLS*DS*ESDDSK	S;S	95;97	0.998;0.997	2.62564e-15	155.42	20320	40314	1.98396	0.000432704
P01042	KNG1	Kininogen-1	ES*NEELTESCETK	S	332	1	2.07053e-72	196.55	241153	142010	0.588878	0.000433337
P56597	NME5	Nucleoside diphosphate kinase homolog 5	LS*PEQCS*NFY*VEK	S;S;Y	50;55;58	1;1;1	0.0317818	47.916	12300.7	21746.7	1.76793	0.000438068
Q96T23	RSF1	Remodeling and spacing factor 1	LS*PIPEEVPK	S	604	1	0.0172397	56.122	3962.97	9752.7	2.46096	0.000438776
P05060	CHGB	Secretogranin-1	GHPQEES*EESNVS*MAS*LGEK	S;S;S	314;320;323	0.739;1;1	1.83409e-50	161.49	57813.3	21261.3	0.367758	0.000439956
Q14247	CTTN	Src substrate cortactin	TQT*PPVS*PAPQPTEER	T;S	401;405	0.982;1	1.66569e-12	132.65	4747.27	10221.8	2.1532	0.000442967
Q5SSJ5	HP1BP3	Heterochromatin protein 1-binding protein 3	KEPDDSRDEDEDEDES*S*EEDS*EDEEPPPK	S;S;S	441;442;446	1;1;1	2.96628e-22	116.72	3147.57	22719.7	7.21817	0.000443884
Q96EZ8	MCRS1	Microspherule protein 1	GDQVLNFS*DAEDLIDDSK	S	282	1	1.5749e-73	119.79	1799.33	4179.93	2.32305	0.00044462
Q9Y5J1	UTP18	U3 small nucleolar RNA-associated protein 18 homolog	VQEHEDS*GDS*EVENEAK	S;S	121;124	1; 1	2.89432e-21	146.99	10366	20676	1.99459	0.000456092
B2RUZ4	SMIM1	Uncharacterized protein LOC388588	DGVS*LGAVS*STEEASR	S;S	22;27	1;0;983	1.00461e-09	114.37	9360.93	15978.7	1.70695	0.000459813
Q9UQE7	SMC3	Structural maintenance of chromosomes protein 3	KGDVEGSQS*QDEGEGSGESER	S	1067	0.991	7.04309e-90	100.95	6678.5	22458.7	3.36283	0.000460428
Q9UQ35	SRRM2	Serine/arginine repetitive matrix protein 2	GDS*RS*PSHK	S;S	2727;2729	1;0.999	0.0124171	57.136	2764.1	11511.5	4.16463	0.000464114
O43493	TGOLN2	Trans-Golgi network integral membrane protein 2	DSPSKS*SAEAQTPEDTPNK	S	70	0.544	8.78647e-28	147.93	3568.2	7039.63	1.97288	0.000465372
Q00839	HNRNPU	Heterogeneous nuclear ribonucleoprotein U	LQAALDDEEAGGRPAMEPGNGS*LDLGGDSAGR	S	59	0.919	0.0184082	33.584	600.873	1658.6	2.76032	0.000479841
P46100	ATRX	Transcriptional regulator ATRX	RPTETNPVTS*NS*DEECNETVK	S;S	675;677	0.956;0.961	9.72378e-06	66.027	7379.17	13356	1.80996	0.000480898
Q9NRX5	SERINC1	Serine incorporator 1	SDGS*LEDGDDVHR	S	364	0.98	0.00102467	70.281	2129.97	3617.7	1.69848	0.00048267
Q9HBL0	TNS1	Tensin-1	AAS*DGQYENQSPEATSPR	S	899	1	6.74451e-16	88.036	681.497	4132.53	6.06391	0.000482841
F5H7N0	GABRB3	Gamma-aminobutyric acid receptor subunit beta-3	FLGDRS*L*K	S	476	1	0.016602	53.683	14663	31523.7	2.14988	0.000485977
Q5H9R7	PPP6R3	Serine/threonine-protein phosphatase 6 regulatory subunit 3	IQQFDDGGS*DEEDIWEEK	S	617	1	2.02125e-53	154.84	10952.4	18087.7	1.65148	0.000487675
B4DDF2		Inhibitor of growth protein	(ac)MSSARS*LS*SEEK	S;S	6;8	0.456;0.810	0.0140879	44.807	15828.3	8482.57	0.53591	0.00048837
Q9NYF8	BCLAF1	Bcl-2-associated transcription factor 1	YSPS*QNS*PIHHIPSR	S;S	287;290	0.908;0.999	2.15493e-31	166.59	20077	36892.3	1.83754	0.000489585
P61266	STX1B	Syntaxin-1B	SAKDS*DDEEEVVHVDR	S	14	0.995	2.05262e-09	110.75	4806.77	8397.53	1.74702	0.000493112
O75554	WBP4	WW domain-binding protein 4	NSDGGS*DPETQK	S	262	0.996	0.00525815	89.506	4150.9	7080.23	1.70571	0.000495963
Q8WUB8	PHF10	PHD finger protein 10	DDNEDNS*NDGTQPSK	S	36	0.998	4.75321e-19	79.489	8258.77	12825.7	1.55298	0.000497593
Q86X53	ERICH1	Glutamate-rich protein 1	EEDGADAS*EEDLTR	S	238	0.995	6.0925e-05	87.85	3613.7	5950.17	1.64656	0.000497618
Q02952	AKAP12	A-kinase anchor protein 12	ETCVSGEDPTQGADLS*PDEK	S	483	1	1.90944e-22	134.76	25061.7	14371	0.573426	0.00049775
Q9H1E3	NUCKS1	Nuclear ubiquitous casein and cyclin-dependent kinase substrate 1	SGKNS*QEDS*EDS*EDKDVK	S;S;S	54;58;61	0.574;1;1	1.27288e-82	220.62	343200	570143	1.66126	0.00050016
Q5EC54	HNRPK	Heterogeneous nuclear ribonucleoprotein K	GS*YGDLGGPIITTQVTIPK	S	379	1	4.44266e-188	132.48	9754.03	18720.3	1.91924	0.000502468
Q9H2P0	ADNP	Activity-dependent neuroprotector homeobox protein	VIPEDAS*ESEEKLDQK	S	921	0.994	6.75882e-09	104.03	22507.3	42754.3	1.89957	0.000503655
A0A0S2Z4Z6	SRRM1	Serine/arginine repetitive matrix protein 1	RAS*PS*PPPKR	S;S	640;642	1; 1	0.00299678	77.078	13788.3	25880.7	1.877	0.000511571
Q14103	HNRNPD	Heterogeneous nuclear ribonucleoprotein D0	NEEDEGHSNSS*PR	S	83	0.996	4.84563e-32	181.51	32524.7	62590	1.92439	0.000514373
P05455	SSB	Lupus La protein	FAS*DDEHDEHDENGATGPVK	S	366	1	2.46592e-16	90.534	7314.2	13023.3	1.78055	0.000515624
Q641Q2	FAM21A	WASH complex subunit FAM21A;WASH complex subunit FAM21C	RT*PS*DDEEDNLFAPPK	T;S	331;333	1; 1	3.86227e-14	130.87	10241.8	16565	1.61739	0.000523169
Q14515	SPARCL1	SPARC-like protein 1	EHANS*KQEEDNTQSDDILEESDQPTQVSK	S	231	1	5.60995e-70	176.44	20394.3	7395.77	0.362638	0.000525249
Q8NE71	ABCF1	ATP-binding cassette sub-family F member 1	KAEQGS*EEEGEGEEEEEEGGESK	S	228	1	4.18706e-64	140.04	12468	31002	2.48653	0.00052675
P16157	ANK1	Ankyrin-1	LS*T*PPPLAEEEGLASR	S;T	960.961	0.5;0.5	1.29284e-08	104.89	10530	17926	1.70237	0.00052935
A0A0A0MS54	PRKACB	cAMP-dependent protein kinase catalytic subunit alpha	T*WTLCGTPEYLAPEIILSK	T	202	0.559	8.93273e-32	155.87	2749.93	788.793	0.286841	0.00053641
P23634	ATP2B4	Plasma membrane calcium-transporting ATPase 4	TQDGVALEIQPLNS*QEGIDNEEK	S	328	1	2.28848e-49	102.6	910.077	1927.37	2.11781	0.000538946
P63027	VAMP2	Vesicle-associated membrane protein 2;Vesicle-associated membrane protein 3	ADALQAGAS*QFETSAAK	S	75	0.999	1.5921e-09	101.6	6072.57	12748	2.09928	0.000540376
Q5XUX1	FBXW9	F-box/WD repeat-containing protein 9	TWDDDS*DPESETDPDAQAK	S	18	1	2.7346e-34	142.98	13861.3	25950.7	1.87216	0.000551025
Q9UN37	VPS4A	Vacuolar protein sorting-associated protein 4A	ENQSEGKGS*DS*DSEGDNPEK	S;S	95;97	0.999;0.997	1.47681e-32	153.84	24047.3	42328.3	1.76021	0.000553667
Q08495	EPB49	Dematin	STS*PPPSPEVWADSR	S	92	0.994	4.97481e-08	102.58	27532.7	42217.7	1.53337	0.0005578
Q8N8A6	DDX51	ATP-dependent RNA helicase DDX51	VNDAEPGS*PEAPQGK	S	83	1	5.16487e-07	97.284	4617.27	8311.47	1.80008	0.000562497
Q9NVU7	SDAD1	Protein SDA1 homolog	YIEIDS*DEEPR	S	585	1	0.00701011	93.494	2236.67	4590.27	2.05228	0.000565351
A0A024R2M8	XPC	DNA repair protein complementing XP-C cells	SEAAA*TDAGGGLS*S*DEEEGTSSQAEAAR	S;S	883;884	1;0.99	1.08012e-129	98.987	6899.2	12245	1.77484	0.000578036
P02671	FGA	Fibrinogen alpha chain	GGST*SYGTGSETESPR	T	275	0.849	2.97704e-52	184.32	498.5	2050.37	4.11307	0.000585225
Q9NYB0	TERF2IP	Telomeric repeat-binding factor 2-interacting protein 1	YLLGDAPVS*PSSQK	S	203	1	6.10484e-22	155.1	9317.2	20648	2.21612	0.000591556
P15056	BRAF	Serine/threonine-protein kinase B-raf	SAS*EPSLNR	S	729	0.782	0.00304301	85.813	8280.63	14022.7	1.69343	0.000594439
P05060	CHGB	Secretogranin-1	WAEGGGHS*R	S	130	1	0.00485881	80.014	1039.01	214.22	0.206176	0.000596074
A0A0S2Z4Z6	SRRM1	Serine/arginine repetitive matrix protein 1	S*VS*GS*PEPAAK	S;S;S	766;768;770	1;1;1	0.00221771	104.41	6823.77	11392	1.66946	0.000599877
Q29RF7	PDS5A	Sister chromatid cohesion protein PDS5 homolog A	AAVGQES*PGGLEAGNAK	S	1305	1	5.50428e-06	92.492	11783.7	18179.3	1.54276	0.000601249
O00161	SNAP23	Synaptosomal-associated protein;Synaptosomal-associated protein 23	TTWGDGGENS*PCNVVSK	S	110	1	0.000354223	83.213	5323.3	11357	2.13345	0.000607191
P83916	CBX1	Chromobox protein homolog 1	ADS*DSEDKGEESKPK	S	89	0.992	3.8534e-05	87.16	26115	50214.3	1.92282	0.00060775
P29375	KDM5A	Lysine-specific demethylase 5A	DLDLEPLS*DLEEGLEETR	S	1111	1	0.00523015	55.588	568.24	1826.67	3.2146	0.000608168
O43294	TGFB1I1	Transforming growth factor beta-1-induced transcript 1 protein	KRPS*LPS*S*PSPGLPK	S	137;140;141	0.952;0.511;0.511	0.00955432	50.883	2010.2	6089.5	3.0293	0.000608745
Q13107	USP4	Ubiquitin specific peptidase 4 (Proto-oncogene)	EQLSETEGS*GEDEPGNDPSETTQK	S	680	0.841	1.41866e-06	43.501	1414.93	5023.8	3.55056	0.00061224
Q9HCD5	NCOA5	Nuclear receptor coactivator 5	REGS*YDR	S	126	1	0.00589341	70.1	949.603	5603.2	5.90057	0.000615264
P78559	MAP1A	Microtubule-associated protein 1A	GLDS*GAET*EEEKDTWEEK	S;T	612;616	1; 1	4.75543e-56	186.86	62191.7	97621	1.56968	0.000625221
Q15424	SAFB	Scaffold attachment factor B1	ESSTSEGADQKMS*S*PEDDSDTKR	S;S	383;384	0.829;0.936	0.0112409	45.22	3096.9	7412.93	2.39366	0.00063384
A0A0S2Z4Z6	SRRM1	Serine/arginine repetitive matrix protein 1	T*PS*PPPR	T;S	595;597	1; 1	0.000576428	106.01	16565.3	46713	2.81993	0.000636914
O94812	BAIAP3	BAI1-associated protein 3	S*GSPAPPEPVDPSLGLR	S	113	0.528	0.00456638	57.989	10732.3	21332	1.98764	0.00063761
Q9H1B7	IRF2BPL	Interferon regulatory factor 2-binding protein-like	RNS*S*SPVSPASVPGQR	S;S	657;658	0.969;0.527	4.08606e-07	96.718	10524.9	15972	1.51755	0.000647088
P02675	FGB	Fibrinogen beta chain	DNENVVNEYS*SELEK	S	173	0.949	1.43378e-34	150.98	3253.93	10054.8	3.09006	0.000648359
A0A0G2JMX7	MAPT	Microtubule-associated protein	SPVVSGDTS*PR	S	739	0.997	7.5566e-13	139.78	26065	38607.7	1.48121	0.000648657
A0A024RAN2	CAST	Calpastatin	SES*ELIDELSEDFDR	S	462	0.982	1.84194e-09	99.891	4962.1	8297.1	1.67209	0.000652663
Q8WVC0	LEO1	RNA polymerase-associated protein LEO1	YVIS*DEEEEDDD	S	658	1	0.0140071	62.891	3124.77	4982.57	1.59454	0.000653656
Q9UBB9	TFIP11	Tuftelin-interacting protein 11	GAAEEAELEDS*DDEEKPVK	S	98	1	4.33529e-27	146.64	26511.7	52009.7	1.96177	0.000653972
P05060	CHGB	Secretogranin-1	GHPQEES*EES*NVS*MASLGEK	S;S;S	314;317;320	0.959;0.959;0.959	8.63249e-27	144.77	41766	12932.3	0.309638	0.000662513
Q5SSJ5	HP1BP3	Heterochromatin protein 1-binding protein 3	GEPENEEKEENKS*SEETK	S	110	0.954	1.47788e-06	99.366	4237.57	19136.3	4.51588	0.000673762
Q9Y6X4	FAM169A	Protein FAM169A	FQDSEFSSS*QGEDEK	S	350	0.723	0.00242798	59.512	2633.07	8556.93	3.2498	0.000674121
P31323	PRKAR2B	cAMP-dependent protein kinase type II-beta regulatory subunit	RAS*VCAEAYNPDEEEDDAESR	S	114	1	4.13743e-31	138.95	37944	26706.7	0.703844	0.000674662
O14576	DNCI1	Cytoplasmic dynein 1 intermediate chain 1	ETQTPLATHQS*EEDEEDEEMVESK	S	179	1	4.92438e-53	161.32	11932.3	15162.3	1.27069	0.000682452
O60941	DTNB	Dystrobrevin beta	QAAQATGS**TS*PTHGGGR	S;S	531;535	0.848;0.716	0.0106543	50.827	763.29	1855.73	2.43123	0.000696787
Q9H1E3	NUCKS1	Nuclear ubiquitous casein and cyclin-dependent kinase substrate 1	SGDEGS*EDEAPS*GED	S;S	234;240	0.991;1	1.26283e-10	121.79	15125.7	22269	1.47227	0.000700963
P02671	FGA	Fibrinogen alpha chain	GGS*TSYGTGSETESPR	S	274	0.838	2.97704e-52	184.32	4015.07	8158.2	2.0319	0.0007093
Q92614	MYO18A	Unconventional myosin-XVIIIa	YSHSYLS*DS*DTEAK	S;S	2041;2043	0.998;0.985	5.6606e-05	87.85	4791.83	9772.23	2.03935	0.000723266
Q08170	SFRS4	Serine/arginine-rich splicing factor 4	GES*ENAGTNQETR	S	431	1	0.000357596	89.374	1498	2568.77	1.7148	0.000726921
A0A0D9SF30	NCAM1	Neural cell adhesion molecule 1	DES*KEPIVEVR	S	122	1	0.0121573	68.034	5977.2	14861.3	2.48634	0.000727905
O95251	KAT7	Histone acetyltransferase KAT7	LSQSSQDSS*PVR	S	57	0.971	0.00592753	89.136	9191.53	16599.3	1.80594	0.00072958
P46821	MAP1B	Microtubule-associated protein 1B	FEDEGAGFEESS*ETGDYEEK	S	937	0.769	1.93748e-114	110.03	1747.03	3771.03	2.15854	0.000732592
P07900	HSP90AA1	Heat shock protein HSP 90-alpha	EVS*DDEAEEKEDKEEEK	S	231	1	3.4753e-30	164.59	225713	355157	1.57349	0.000732835
Q92539	LPIN2	Phosphatidate phosphatase LPIN2	S*DSELEVKPAESLLR	S	243	0.997	0.000216625	74.12	5362.83	7773.33	1.44948	0.00073691
Q9UEW8	STK39	STE20/SPS1-related proline-alanine-rich protein kinase	TEDGDWEWS*DDEMDEK	S	385	1	1.13058e-219	188.49	27340.7	40397	1.47754	0.000742091
Q9BW71	HIRIP3	HIRA-interacting protein 3	GEES*S*EEEEK	S;S	159;160	1; 1	0.000214991	111.39	4718.5	12076.3	2.55936	0.000742235
O00567	NOP56	Nucleolar protein 56	EELMSS*DLEETAGSTSIPK	S	520	0.895	4.12113e-98	134.87	10394.1	24275.3	2.33548	0.000743517
P55081	MFAP1	Microfibrillar-associated protein 1	SLAALDALNT*DDENDEEEYEAWK	T	267	1	2.19761e-22	125.09	7256.2	9853.63	1.35796	0.000744962
Q96T37	RBM15	Putative RNA-binding protein 15	HCAPS*PDRS*PELSSSR	S;S	670;674	1;0.997	0.000242124	78.272	6293.77	17473.3	2.77629	0.000745134
P35611	ADD1	Alpha-adducin	QKGS*EENLDEAR	S	586	1	1.66707e-08	136.83	11022.7	22174.3	2.0117	0.000766031
Q9Y2J2	EPB41L3	Band 4.1-like protein 3	TTES*GS*DSESKPDQEAEPQEAAGAQGR	S;S	5;7	0.97;0.992	8.26094e-82	193.49	11779	31109	2.64106	0.00077327
Q1KMD3	HNRNPUL2	Heterogeneous nuclear ribonucleoprotein U-like protein 2	AAEEQGDDQDS*EK	S	185	1	2.36626e-16	120.57	12566.7	20718.3	1.64867	0.000774941
P35580	MYH10	Myosin-10	TSDVNETQPPQS*E	S	1975	1	0.000194116	99.796	2965.03	6568.33	2.21526	0.000786522
Q9UQ35	SRRM2	Serine/arginine repetitive matrix protein 2	S*PS*PASGR	S;S	295;297	1;0.999	0.000332299	76.807	8934.73	20961	2.34601	0.000786607
P11277	SPTB	Spectrin beta chain, erythrocyte	WDAPDDELDNDNSS*AR	S	36	0.964	1.15495e-18	148.01	6817.7	10720	1.57238	0.000793059
P04792	HSPB1	Heat shock protein beta-1	GPS*WDPFR	S	15	1	0.0177491	68.893	1053.29	3506.63	3.32921	0.000806275
Q8IWW6	ARHGAP12	Rho GTPase-activating protein 12	AT*TPPNQGRPDS*PVYANLQELK	T;S	230;240	0.531;0.96	1.14681e-10	105.02	1390.11	4566.87	3.28526	0.000808236
P13521	SCG2	Secretogranin-2	IESQTQEEVRDS*KENIEK	S	268	1	2.905e-44	176.54	600157	347090	0.578332	0.000824605
P02724	GYPA	Glycophorin-A	SPSDVKPLPSPDTDVPLSSVEIENPETS*DQ	S	148	0.788	5.78948e-14	82.808	6137.17	4641.03	0.756218	0.000832432
P10645	CHGA	Chromogranin-A	HSGFEDELSEVLENQS*S*QAELK	S;S	112;113	1; 1	0	286.61	320767	437363	1.36349	0.000838308
Q9NYF8	BCLAF1	Bcl-2-associated transcription factor 1	IDIS*PSTLR	S	658	0.995	2.86067e-13	162.38	36901	49608.7	1.34437	0.000847535
P07814	EPRS	Bifunctional glutamate/proline--tRNA ligase	EYIPGQPPLSQSSDSS*PTR	S	886	0.754	3.86386e-26	141.36	12019	18803.7	1.5645	0.00085438
Q07960	ARHGAP1	Rho GTPase-activating protein 1	SSS*PELVTHLK	S	51	0.998	8.95489e-34	194.98	14225.3	24201	1.70126	0.000859398
Q13427	PPIG	Peptidyl-prolyl cis-trans isomerase G	S*ET*P*WR	S;T	356;358	1; 1	1.29855e-06	88.021	19889.3	35820.7	1.801	0.000862374
Q9Y6X4	FAM169A	Protein FAM169A	GIEFEDESS*DRDAR	S	399	0.884	0.00010005	76.158	8312.07	14747.3	1.77421	0.00087775
P01189	POMC	Pro-opiomelanocortin	VYPNGAEDES*AEAFPLEFK	S	168	1	3.56027e-34	127.05	17243	8453.23	0.490241	0.000878101
Q9Y485	DMXL1	DmX-like protein 1	WDS*DNDEENEDVPISMK	S	1970	1	2.7047e-12	100.21	3716.8	9123.73	2.45473	0.000882141
Q96PU4	UHRF2	E3 ubiquitin-protein ligase UHRF2	RPIS*DDDCPSASK	S	667	0.999	0.00751675	42.338	3399.4	7704.57	2.26645	0.00090619
Q9NZN5	ARHGEF12	Rho guanine nucleotide exchange factor 12	TDCSSGDASRPSSDNADS*PK	S	309	1	1.82077e-10	109.41	8015.1	23550.7	2.93829	0.000906797
P26378	ELAVL4	ELAV-like protein 4	NCPS*PMQTGATTDDSK	S	33	0.999	0.000454291	80.156	6680.4	11145.3	1.66836	0.000907478
Q15149	PLEC	Plectin	RAS*FAEK	S	1721	1	0.0118001	55.064	3015.7	5603.73	1.85819	0.000911582
P52948	NUP98	Nuclear pore complex protein Nup98-Nup96	NLNNSNLFS*PVNR	S	612	1	1.48688e-06	120.24	20141.7	39074	1.93996	0.000916338
A0A0A0MRM9	NOLC1	Nucleolar and coiled-body phosphoprotein 1	NS*EEEEEEK	S	572	1	0.00563785	77.527	4822.9	8528.1	1.76825	0.000944669
Q6PCE3	PGM2L1	Glucose 1,6-bisphosphate synthase	AVAGVMITAS*HNR	S	175	1	2.49817e-12	136.24	4526.9	8342.07	1.84278	0.000946452
A0A0A6YYJ8	LUC7L2	Putative RNA-binding protein Luc7-like 2	SEDRRS*S*EER	S;S	449;450	0.999;1	0.00193733	101.45	3228.27	7899.83	2.44708	0.000964552
Q7Z4V5	HDGFRP2	Hepatoma-derived growth factor-related protein 2	GEAERGS*GGS*S*GDELREDDEPVK	S;S;S	366;369;370	1;1;1	6.22965e-15	80.79	14243	23599	1.65688	0.00097003
P35612	ADD2	Beta-adducin	KLELDGEKETAPEEPGS*PAK	S	592	1	8.35896e-06	84.404	14454.3	20046.3	1.38687	0.000974197
Q9H2U2	PPA2	Inorganic pyrophosphatase 2, mitochondrial	SLVESVSSS*PNK	S	317	0.874	2.41958e-05	117.07	4440.53	7371.57	1.66006	0.00097713
P08651	NFIC	Nuclear factor 1 C-type	DAEQSGS*PR	S	194	0.995	0.00890799	93.959	2486.77	8341.07	3.35418	0.000978752
Q9BXK5	BCL2L13	Bcl-2-like protein 13	EESLVEELS*PASEK	S	426	1	1.26403e-230	153.74	38426.3	55411.7	1.44202	0.000986712
O75400	PRPF40A	Pre-mRNA-processing factor 40 homolog A	S*DS*PES*DAEREK	S	883;885;888	0.501;0.501;0.999	0.0103301	50.178	3839.93	6930.57	1.80487	0.000992814
Q7Z5L9	IRF2BP2	Interferon regulatory factor 2-binding protein 2	KPS*PEPEGEVGPPK	S	360	1	9.05374e-05	72.819	6732.67	10021.5	1.48849	0.00101502
A0A024R2C5	VPS4B	Vacuolar protein sorting-associated protein 4B	GNDS*DGEGESDDPEK	S	102	1	1.91974e-82	223.54	100788	181930	1.80507	0.00101829
Q09666	AHNAK	Neuroblast differentiation-associated protein AHNAK	SNSFS*DER	S	5784	0.898	0.00422792	100.82	2667.57	5675.73	2.12768	0.00103553
B4DZQ5	PRPF4B	Serine/threonine-protein kinase PRP4 homolog	S*RS*PLLNDR	S;S	352;354	1; 1	0.000925846	73.881	8499	24858	2.92481	0.00103749
P49006	MARCKSL1	MARCKS-related protein	GDVTAEEAAGAS*PAK	S	22	1	6.06448e-12	125.45	6156.23	10070.2	1.63577	0.00104
P23588	EIF4B	Eukaryotic translation initiation factor 4B	SQSSDTEQQS*PTSGGGK	S	504	1	1.4211e-26	154.19	15051	30238	2.00904	0.00104387
Q2M2I8	AAK1	AP2-associated protein kinase 1	VQT*TPPPAVQGQK	T	605	0.565;0.497;0.497	0.00158759	59.673	2196.23	4187.4	1.90663	0.00104602
Q15036	SNX17	Sorting nexin-17	VTSSVPLPSGSTSS*PGR	S	336	0.658	4.46039e-05	88.574	5947.13	11510.3	1.93544	0.00104814
P11137	MAP2	Microtubule-associated protein 2	DGS*PEAPAS*PEREEVALSEYK	S;S	1347;1353	1; 1	9.4159e-66	192.25	82183.3	106003	1.28984	0.00106642
Q05519	SRSF11	Serine/arginine-rich splicing factor 11	LNHVAAGLVS*PSLK	S	207	0.982	3.39775e-10	84.874	383.253	1484.73	3.87403	0.00107167
P35612	ADD2	Beta-adducin	S*APAS*PVQSPAK	S;S	596;600	1; 1	8.35896e-06	70.281	1895.33	3648.97	1.92524	0.00107554
Q96T23	RSF1	Remodeling and spacing factor 1	IET*DEEESCDNAHGDANQPAR	T	1305	1	1.9488e-06	87.659	2800.9	6405.93	2.2871	0.00107823
Q14103	HNRNPD	Heterogeneous nuclear ribonucleoprotein D0	NEEDEGHSNS*SPR	S	82	0.912	3.24585e-21	150.39	10425.7	21513.3	2.0635	0.00109029
Q6IPX3	TCEAL6	Transcription elongation factor A protein-like 6	GT*DDSPKDS*QEDLQER	T;S;S	118;121;125	0.5;0.5;1	0.00321037	63.122	3255.83	9409	2.88989	0.00109089
O15320	CTAGE5	Cutaneous T-cell lymphoma-associated antigen 5	AFLS*PPTLLEGPLR	S	536	0.954	0.00401037	53.565	5494.37	8402.6	1.52931	0.00109339
Q9BW71	HIRIP3	HIRA-interacting protein 3	EVS*DSEAGGGPQGER	S	370	0.997	4.06751e-08	104.61	8481.83	12641.3	1.4904	0.00110925
Q92625	ANKS1A	Ankyrin repeat and SAM domain-containing protein 1A	SPS*FASEWDEIEK	S	663	0.862	0.000749044	77.562	6133.03	10797	1.76047	0.00111148
O15085	ARHGEF11	Rho guanine nucleotide exchange factor 11	NS*GIWESPELDR	S	1295	1	0.00603718	52.365	7699.77	11195.3	1.45398	0.00111414
Q9BWU0	SLC4A1AP	Kanadaptin	NWEDEDFYDS*DDDTFLDR	S	466	0.997	2.02125e-53	90.534	3720.13	7442.9	2.00071	0.00112893
Q9BY89	KIAA1671	Uncharacterized protein KIAA1671	KEES*DEEETASK	S	1701	1	0.000214825	108.49	16967.7	30235	1.78192	0.00112898
Q14515	SPARCL1	SPARC-like protein 1	HIQETEWQS*QEGK	S	295	1	2.83242e-21	151.62	24776.7	14057.7	0.567375	0.00114702
Q8ND76	CCNY	Cyclin-Y	SAS*ADNLTLPR	S	326	0.996	3.8975e-13	143.93	47096	64613	1.37194	0.00115193
Q14694	USP10	Ubiquitin carboxyl-terminal hydrolase 10	NHSVNEEEQEEQGEGS*EDEWEQVGPR	S	576	1	6.61153e-12	98.812	2919.07	5755.23	1.9716	0.00115735
O43719	HTATSF1	HIV Tat-specific factor 1	LFDDS*DER	S	721	1	0.0027097	130.98	34573	22836.3	0.660525	0.00115938
Q9UQ35	SRRM2	Serine/arginine repetitive matrix protein 2	S*SSPVTELASRS*PIR	S	1112	0.834	4.10174e-05	83.063	3678.2	7471.67	2.03134	0.00116042
Q99442	SEC62	Translocation protein SEC62	EELEQQT*DGDCEEDEEEENDGETPK	T	375	1	1.72883e-13	108.73	739.663	4808.07	6.50034	0.00116185
Q08495	EPB49	Dematin	ESVGGS*PQTK	S	156	1	0.00679297	91.914	2009.13	4971.57	2.47448	0.00117557
Q09666	AHNAK	Neuroblast differentiation-associated protein AHNAK	GHYEVTGS*DDETGK	S	5841	1	2.65394e-29	131.51	6486.87	14518.7	2.23816	0.00117749
P53805	RCAN1	Calcipressin-1;Calcipressin-3	QFLIS*PPAS*PPVGWK	S;S	163;167	1; 1	1.20588e-25	99.508	5956.67	12268.7	2.05965	0.00120781
Q14168	MPP2	MAGUK p55 subfamily member 2	TYET*PPPS*PGLDPTFSNQPVPPDAVR	T;S	141;145	0.833;0.998	1.77235e-68	80.239	4499.67	5588.87	1.24206	0.00121894
Q02040	AKAP17A	A-kinase anchor protein 17A	VVPEDGS*PEKR	S	537	1	0.0056578	68.809	1929.23	7647.67	3.9641	0.00122358
Q9NR45	NANS	Sialic acid synthase	ALGS*PTK	S	275	0.79	0.0192571	87.308	6559.9	8991.73	1.37071	0.00123065
Q02880	TOP2B	DNA topoisomerase 2-beta	KAS*GS*ENEGDYNPGR	S;S	1552;1554	0.992;0.986	0.00028784	74.786	772.69	2750.33	3.55943	0.00123724
Q9UQ35	SRRM2	Serine/arginine repetitive matrix protein 2	S*VS*PCSNVESR	S;S	952;954	1;0.978	0.0123711	83.806	6685.13	12364.7	1.84958	0.00124218
Q92945	KHSRP	Far upstream element-binding protein 2	VQIS*PDSGGLPER	S	181	0.856	0.000150766	102.69	12578	19018.7	1.51206	0.00124512
Q9H2P0	ADNP	Activity-dependent neuroprotector homeobox protein	LMHNAS*DSEVDQDDVVEWK	S	953	0.959	4.9827e-39	161.66	6557.57	9551.77	1.4566	0.00124976
O76021	RSL1D1	Ribosomal L1 domain-containing protein 1	AT*NESEDEIPQLVPIGK	T	358	0.558	0.000684987	82.586	2191.4	3319.37	1.51472	0.00126096
P46821	MAP1B	Microtubule-associated protein 1B;MAP1 light chain LC1	ESS*PLYS*PTFSDSTSAVK	S;S	1793;1797	0.998;0.998	9.24243e-53	143.95	19215.7	27775	1.44544	0.00126894
Q8NEY8	PPHLN1	Periphilin-1	DTSPS*SGSAVSSSK	S	207	0.679	0.00514794	50.843	3632.4	5151.57	1.41823	0.00127812
Q14676	MDC1	Mediator of DNA damage checkpoint protein 1	LLLAEDS*EEEVDFLSER	S	168	1	1.25069e-13	113.53	2114.13	5088	2.40666	0.00128024
Q96FV9	THOC1	THO complex subunit 1	ENES*PDVR	S	560	1	0.00435549	88.596	5942.47	9244.83	1.55572	0.00128191
Q9Y2X7	GIT1	ARF GTPase-activating protein GIT1	HGS*GADSDYENTQSGDPLLGLEGK	S	592	0.993	8.51774e-18	119.14	5989.87	9294.83	1.55176	0.0012886
Q13283	G3BP1	Ras GTPase-activating protein-binding protein 1	YQDEVFGGFVTEPQEES*EEEVEEPEER	S	149	0.998	5.55095e-113	109.26	4678.83	7083.17	1.51387	0.00129976
Q8IXM2	BAP18	Chromatin complexes subunit BAP18	VYEDSGIPLPAES*PK	S	96	1	1.32432e-06	90.714	7603.5	14526	1.91044	0.00130236
Q9BVG4	CXorf26	UPF0368 protein Cxorf26	GADS*GEEKEEGINREDK	S	197	1	7.00638e-12	136.2	46314	71991	1.55441	0.00130971
O75151	PHF2	Lysine-specific demethylase PHF2	ESAS*PTIPNLDLLEAHTK	S	539	0.794	4.27002e-13	100.28	4836.63	8564.87	1.77083	0.00132431
Q59GJ0	EIF4G3	Eukaryotic translation initiation factor 4 gamma 3	LDFIESDS*PCSSEALSK	S	1604	0.987	3.98225e-21	146.64	16177	23318.7	1.44147	0.00132999
Q6ZRI8	ARHGAP36	Rho GTPase-activating protein 36	IKMEEDALLSDPVET*SAEAR	T	478	0.566	1.15978e-28	158	17227.3	10344.4	0.600462	0.00133147
Q9UNE7	STUB1	E3 ubiquitin-protein ligase CHIP	LGAGGGS*PEK	S	19	1	1.74527e-35	168.79	82617.3	120620	1.45998	0.00133485
Q08495	EPB49	Dematin	SSS*LPAYGR	S	289	0.998	3.78103e-05	133.75	8120.3	15700	1.93343	0.00134941
Q9BXP5	SRRT	Serrate RNA effector molecule homolog	TQLWASEPGT*PPLPTSLPSQNPILK	T	544	0.957	7.59683e-16	70.647	2100.23	3068.63	1.46109	0.00136144
P85037	FOXK1	Forkhead box protein K1	EGS*PI*DPEFGSK	S	445	1	1.27376e-06	87.429	3949.3	9911.3	2.50963	0.00137464
Q6DEN2	DPYSL3	Dihydropyrimidinase-related protein 3	GS*PTRPNPPVR	S	522	0.913	0.0114897	69.795	9210.47	14860.7	1.61345	0.00139794
O95104	SCAF4	Splicing factor, arginine/serine-rich 15	IEIIQPLLDMAAGTSNAAPVAENVTNNEGS*PPPPVK	S	154	1	2.33018e-47	143.39	20246.7	33965.7	1.67759	0.00140716
Q9UQ35	SRRM2	Serine/arginine repetitive matrix protein 2	S*LS*GSSPCPK	S;S	778;780	1;0.999	0.000117421	112.08	31176.7	58375.7	1.87242	0.0014215
P02662		Alpha-S1-casein - Bos taurus (Bovine)	DIGS*EST*EDQAM#EDIK	S;T	46;49	0.947;0.941	0.0136941	45.608	8965.73	4794.9	0.534803	0.00142647
Q96KR1	ZFR	Zinc finger RNA-binding protein	RRDS*DGVDGFEAEGK	S;S	1054	1	9.82521e-53	125.98	38998.3	56192.7	1.4409	0.00142905
Q9Y4F1	FARP1	FERM, RhoGEF and pleckstrin domain-containing protein 1	SPDEATAADQES*EDDLSASR	S	889	1	1.18601e-48	175.71	2469.8	8235.7	3.33456	0.00145387
Q9BRD0	BUD13	BUD13 homolog	HDT*PDPS*PR	T;S	147;151	1; 1	0.0233017	70.563	925.79	2646.7	2.85886	0.00148938
Q9H4G0	EPB41L1	Band 4.1-like protein 1	DEDGES*GGQRS*EAEEGEVR	S;S	461;466	1; 1	5.54655e-10	107.23	4785.07	7453	1.55755	0.00154618
P35221	CTNNA1	Catenin alpha-1	TPEELDDS*DFETEDFDVR	S	641	1	3.1006e-120	248.46	75173.3	102443	1.36276	0.00156497
O75400	PRPF40A	Pre-mRNA-processing factor 40 homolog A	SDS*PES*DAER	S;S	885;888	0.992;1	0.00215014	92.8	11263.7	20086.3	1.78329	0.00161731
P08238	HSP90AB1	Heat shock protein HSP 90-beta	EKEIS*DDEAEEEKGEK	S	226	1	1.31662e-15	145.61	97094.7	135633	1.39692	0.00164891
O00567	NOP56	Nucleolar protein 56	EELMS*SDLEETAGSTSIPK	S	519	0.53	1.88169e-05	95.957	3893.83	8499.87	2.1829	0.0016524
P18669	PGAM1	Phosphoglycerate mutase 1	HGES*AWNLENR	S	14	1	1.94496e-28	125.73	38087	27779	0.729356	0.00167338
Q8TBE7	SLC35G2	Solute carrier family 35 member G2	QDYQEILDS*PIK	S	409	1	1.19824e-24	140.81	35749.3	46585.3	1.30311	0.0016899
Q9H307	PNN	Pinin	SLS*PGKENVSALDMEK	S	443	0.888	1.53339e-09	111.49	10255.9	18073.3	1.76223	0.00169278
Q9H0G5	NSRP1	Nuclear speckle splicing regulatory protein 1	VEENPDADS*DFDAK	S	248	1	3.23576e-05	99.891	7283.27	13216.7	1.81466	0.00170437
Q9Y6D5	ARFGEF2	Brefeldin A-inhibited guanine nucleotide-exchange protein 2	GQSQLS*NPTDDSWK	S	1528	0.97	3.68163e-05	97.284	6134.9	14492	2.36222	0.00170628
Q9BRJ6	C7orf50	Uncharacterized protein C7orf50	ELDEEGS*DPPLPGR	S	175	1	4.52053e-05	92.38	24955	34193.7	1.37021	0.001727
P26232	CTNNA2	Catenin alpha-2	TPEELEDDS*DFEQEDYDVR	S	640	1	6.9739e-27	147.02	16469.7	23557	1.43033	0.00175555
Q02952	AKAP12	A-kinase anchor protein 12	GLAEVQQDGEAEEGATS*DGEK	S	598	0.847	7.54431e-39	156.47	15714	22990.7	1.46307	0.00176758
O95365	ZBTB7A	Zinc finger and BTB domain-containing protein 7A	AGAAAGDS*DEESR	S	337	1	5.83817e-05	109.07	7108.43	13952	1.96274	0.00177725
P02724	GYPA	Glycophorin-A	SPSDVKPLPSPDTDVPLSSVEIENPET*SDQ	T	147	0.545	1.2127e-13	81.566	11832	8109.13	0.685356	0.00182445
Q8N5V2	NGEF	Ephexin-1	SVPIIS*HS*RWLLK	S;S	485;487	0.914;0.914	0.0128887	43.991	12101.7	18559	1.53359	0.00182976
Q8TDD1	DDX54	ATP-dependent RNA helicase DDX54	IDDRDS*DEEGASDR	S	782	0.999	0.000223747	71.558	5579.67	3077.07	0.551479	0.00183757
A0A087WUZ3	SPTBN1	Spectrin beta chain, brain 1	TSS*KES*SPIPSPTSDR	S;S	2163;2166	0.716;0.766	0.000200303	85.945	9729.57	20709	2.12846	0.00184364
O75131	CPNE3	Copine-3	SS*PVEFECINEK	S	243	0.829	0.00943804	81.632	10887.3	17859	1.64036	0.00184701
P12036	NEFH	Neurofilament heavy polypeptide	EEEGKEEEGGEEEEAEGGEEETKS*PPAEEAAS*PEK	S	503;511	0.539;0.998	1.33968e-11	73.238	7832.37	2443.87	0.312021	0.0018873
O94885	SASH1	SAM and SH3 domain-containing protein 1	EQS*DDETEESVK	S	248	1	0.00142835	106.19	2263.27	4318.63	1.90814	0.00189572
P68871	HBB	Hemoglobin subunit beta	FFES*FGDLSTPDAVMGNPK	S	45	1	1.08079e-88	161.8	7239.23	4824.47	0.666433	0.00192281
P10645	CHGA	Chromogranin-A	YPGPQAEGDSEGLS*QGLVDR	S	207	1	3.51141e-32	153.52	7755.47	9572.83	1.23433	0.00196887
P42858	HTT	Huntingtin	LLSPQMS*GEEEDSDLAAK	S	1874	0.999	6.28832e-27	152.32	6190.73	11030.7	1.7818	0.00197077
A0A0S2Z4Z6	SRRM1	Serine/arginine repetitive matrix protein 1	RLS*PS*AS*PPR	S;S;S	389;391;393	1;1;1	0.000619342	98.942	9294.2	21286	2.29025	0.00201835
O43150	ASAP2	Arf-GAP with SH3 domain, ANK repeat and PH domain-containing protein 2	LLHEDLDES*DDDMDEK	S	701	1	2.70849e-52	185.33	11288.7	17685	1.56661	0.00201879
P50479	PDLIM4	PDZ and LIM domain protein 4	IHIDPEIQDGS*PTTSR	S	112	0.923	0.000316179	75.334	9266.23	15989.3	1.72555	0.00202934
A0A0A0MR66	RBM10	RNA-binding protein 10	LASDDRPS*PPR	S	788	0.993	0.0118635	68.809	1476.37	3396.57	2.30063	0.00204131
A0A0G2JMX7	MAPT	Microtubule-associated protein	SGYSS*PGS*PGTPGSR	S	534;537	0.973;0.999	1.61982e-09	119.8	17508.7	26817.7	1.53168	0.00204306
Q15300	RET/PTC2	cAMP-dependent protein kinase type I-alpha regulatory subunit	EDEIS*PPPPNPVVK	S	83	1	9.64644e-06	108.34	10067.6	18359.3	1.82361	0.00206416
P35658	NUP214	Nuclear pore complex protein Nup214	SPGSTPTT*PTSSQAPQK	T	437	0.806	0.0102879	59.356	5451	9227.33	1.69278	0.00208552
P15056	BRAF	Serine/threonine-protein kinase B-raf	RDSS*DDWEIPDGQITVGQR	S	447	0.566	2.21985e-05	77.053	8859.73	11926	1.34609	0.00209493
Q14157	UBAP2L	Ubiquitin-associated protein 2-like	STSAPQMSPGSS*DNQSSSPQPAQQK	S	471	0.595	7.59734e-11	78.354	909.93	2625.87	2.88579	0.00210706
Q14194	CRMP1	Dihydropyrimidinase-related protein 1	YAT*PAPS*AK	T;S	514;518	0.997;0.999	0.022408	71.241	5184.27	10876.3	2.09794	0.0021231
Q9H7L9	SUDS3	Sin3 histone deacetylase corepressor complex component SDS3	RPAS*PS*S*PEHLPATPAESPAQR	S;S;S	234;236;237	0.907;0.547;0.547	2.99069e-06	72.603	10956.7	16669.3	1.52139	0.00219207
Q14571	ITPR2	Inositol 1,4,5-trisphosphate receptor type 2	DS*FVEEGNTLRK	S	1687	0.966	0.00872947	43.548	125980	84783	0.672988	0.002198
P34932	HSPA4	Heat shock 70 kDa protein 4	AFS*DPFVEAEK	S	76	1	4.06033e-09	131.26	18171.7	23634	1.3006	0.00222575
P02545	LMNA	Prelamin-A/C	ASSHS*S*QTQGGGSVTK	S;S	406;407	0.728;0.936	0.000474353	79.022	3202.37	10842	3.38562	0.0022425
O15320	CTAGE5	Cutaneous T-cell lymphoma-associated antigen 5	APSDTGS*LS*PPWDQDRR	S;S	594;596	0.962;0.997	0.00271288	50.827	2315.7	3679.33	1.58886	0.00224324
P51858	HDGF	Hepatoma-derived growth factor	RAGDLLEDS*PK	S	165	1	2.90218e-21	152.89	164517	218683	1.32925	0.00225893
O43719	HTATSF1	HIV Tat-specific factor 1	ELHENVLDKELEENDS*ENS*EFEDDGS*EK	S;S;S	597;600;607	1;1;1	1.27193e-106	208.15	20768.7	11906.3	0.573283	0.00231169
P55081	MFAP1	Microfibrillar-associated protein 1	MEREDS*S*EEEEEEIDDEEIER	S;S	132;133	1; 1	1.52487e-05	69.356	3582.47	5827.57	1.62669	0.00232553
Q02952	AKAP12	A-kinase anchor protein 12	ADS*QDAGQETEK	S	1587	1	1.68962e-145	132.59	4481.7	8736.17	1.9493	0.0023557
P17096	HMGA1	High mobility group protein HMG-I/HMG-Y	EEEEGISQES*S*EEEQ	S	102;103	1; 1	5.91203e-12	124.91	4438.6	6900.17	1.55458	0.00241118
B4DY08	HNRNPC	Heterogeneous nuclear ribonucleoproteins C1/C2	NDKSEEEQSSSS*VK	S	228	0.987	5.26971e-22	161.32	17292.7	43774	2.53136	0.00246212
P46821	MAP1B	Microtubule-associated protein 1B;MAP1 light chain LC1	AS*VSPMDEPVPDSESPIEK	S	1376	0.589	8.53661e-29	108.25	15133	21242.7	1.40373	0.00252887
Q9Y3E1	HDGFRP3	Hepatoma-derived growth factor-related protein 3	S*PGDEDDKDCKEEENK	S	162	1	0.000326752	89.541	90451.7	137813	1.52361	0.00256383
P21127	CDK11B	Cyclin-dependent kinase 11B	DLLSDLQDIS*DSER	S	283	1	1.96756e-37	176.94	18499.7	22380	1.20975	0.00256414
P10645	CHGA	Chromogranin-A	GEQEHS*QQKEEEEEMAVVPQGLFR	S	300	1	1.44576e-131	233.49	280203	169087	0.603443	0.00260711
P05387	RPLP2	60S acidic ribosomal protein P2	KEES*EES*DDDMGFGLFD	S;S	102;105	1; 1	2.09399e-121	253.95	511947	340803	0.665701	0.002627
Q9Y2J2	EPB41L3	Band 4.1-like protein 3	TETISFGSVS*PGGVK	S	962	0.999	1.39645e-88	118.53	1099	1562.97	1.42217	0.00266888
P55011	SLC12A2	Solute carrier family 12 member 2	EGLDISHLQGQEELLSS*QEK	S	940	0.864	1.33525e-48	174.71	5332.47	9288.9	1.74195	0.00268523
Q13185	CBX3	Chromobox protein homolog 3	RKS*LS*DSESDDSK	S	93	0.999	2.14641e-15	155.98	41071	60977	1.48467	0.00275155
Q96K49	TMEM87B	Transmembrane protein 87B	WVEENIPSSFTDVALPVLVDS*DEEIMTR	S	534	1	2.3209e-28	134.42	11637.7	15327.3	1.31705	0.00277359
O75533	SF3B1	Splicing factor 3B subunit 1	GSET*PGAT*PGSK	T;T	244;248	0.859;0.992	0.0112959	56.407	1712.6	3311.57	1.93365	0.00281518
P19634	SLC9A1	Sodium/hydrogen exchanger 1	IGS*DPLAYEPK	S	703	1	0.00172939	94.551	867.963	2191.33	2.52468	0.00290674
O95359	TACC2	Transforming acidic coiled-coil-containing protein 2	VQNS*PPVGR	S	2226	1	0.000198615	105.2	22448	29583.7	1.31788	0.00291709
O94874	UFL1	E3 UFM1-protein ligase 1	KDDDS*DDESQSSHTGK	S	458	1	2.89945e-32	162.65	16777.7	49832.3	2.97016	0.00292423
P21333	FLNA	Filamin-A	APS*VANVGSHCDLSLK	S	2152	1	5.53547e-15	108.92	9925.03	15278.7	1.53941	0.00303623
Q9UQ35	SRRM2	Serine/arginine repetitive matrix protein 2	AQT*PPGPSLSGS*KSPCPQEK	T;S	1003;1012	1;0.693	1.98473e-15	122.5	1958.43	4374.37	2.23361	0.00305993
O75475	PSIP1	PC4 and SFRS1-interacting protein	TGVTST*S*DS*EEEGDDQEGEK	T;S;S	272;272;275	0.74;0.74;0.74	4.88374e-26	140.41	1291.63	3106.63	2.4052	0.0031
O94812	BAIAP3	BAI1-associated protein 3	SGS*PAPPEPVDPSLGLR	S	115	0.981	1.52302e-16	132.67	1865.93	3884.57	2.08184	0.00312968
P55196	MLLT4	Afadin	SS*PNVANQPPS*PGGK	S;S	1173;1181	0.541;1	0.00145525	63.706	5894	8478.57	1.43851	0.00315168
P55196	MLLT4	Afadin	SSPNVANQPPS*PGGK	S	1182	1	6.65774e-05	84.829	5894	8478.57	1.43851	0.00315168
P16949	STMN1	Stathmin	ESVPEFPLS*PPK	S	38	1	8.87951e-25	150.05	67768.7	49096.3	0.72447	0.00317775
O00391	QSOX1	Sulfhydryl oxidase 1	QNVDHS*QEAAK	S	426	1	0.017037	78.814	4679.23	3319.03	0.709311	0.00318248
P10645	CHGA	Chromogranin-A	S*GEATDGARPQALPEPMQESK	S	142	1	2.90115e-55	180.09	437597	568253	1.29858	0.0031902
P16157	ANK1	Ankyrin-1	LEGALS*EEPR	S	1607	1	0.0011698	105.17	10599.6	8027	0.757295	0.00319286
Q9Y2J2	EPB41L3	Band 4.1-like protein 3	TDTAADGETTAT*ES*DQEEDAELK	T;S	706;708	0.999;0.999	7.98742e-45	127.83	6188.53	10910.3	1.76299	0.00324982
P07910	HNRNPC	Heterogeneous nuclear ribonucleoproteins C1/C2	NDKS*EEEQSSSSVK	S	233	1	8.47827e-65	218.37	72970.3	116100	1.59106	0.00325182
Q9Y3E1	HDGFRP3	Hepatoma-derived growth factor-related protein 3	EEENKS*SSEGGDAGNDTR	S	178	0.968	1.34537e-28	159.73	5811.9	11643.3	2.00336	0.00328252
Q9H1E3	NUCKS1	Nuclear ubiquitous casein and cyclin-dependent kinase substrate 1	S*GDEGSEDEAPSGED	S	229	0.999	3.8216e-32	136.53	21808.7	30868	1.4154	0.00328363
Q7Z4V5	HDGFRP2	Hepatoma-derived growth factor-related protein 2	EGPDLDRPGS*DR	S	652	1	0.00403206	83.692	2526.57	4560.6	1.80506	0.00331231
Q15459	SF3A1	Splicing factor 3A subunit 1	AEEPPSQLDQDTQVQDMDEGS*DDEEEGQK	S	359	1	8.06948e-93	138.15	2034.6	3181.6	1.56375	0.00333103
P78559	MAP1A	Microtubule-associated protein 1A	ELAPAWEDTS*PEQDNR	S	1675	0.892	4.45826e-08	100.97	25791.7	19264	0.746908	0.00336162
Q96I25	RBM17	Splicing factor 45	RPDPDS*DEDEDYER	S	155	1	7.16288e-06	100.35	5210.77	7309.27	1.40272	0.00343046
Q9H4A6	GOLPH3	Golgi phosphoprotein 3	AAGGGAGS*S*EDDAQSR	S;S	35;36	1;1	0.000309115	82.609	337.423	2068.53	6.13038	0.00347091
P46821	MAP1B	Microtubule-associated protein 1B	DVMSDETNNEETES*PSQEFVNITK	S	1154	0.86	3.27895e-108	115.55	5124.97	7123.13	1.38989	0.00354335
Q12996	CSTF3	Cleavage stimulation factor subunit 3	RPNEDS*DEDEEK	S	691	1	1.59279e-09	129.05	25771.3	42631.3	1.65422	0.003594
P46821	MAP1B	Microtubule-associated protein 1B;MAP1 light chain LC1	VQSLEGEKLS*PK	S	1779	1	0.00560756	118.47	21054.7	30783.3	1.46207	0.00363365
Q02952	AKAP12	A-kinase anchor protein 12	RGS*S*S*DEEGGPK	S;S;S	696;697;698	1;1;1	0.00142208	87.388	52712.3	37364	0.708828	0.00364167
Q5T200	ZC3H13	Zinc finger CCCH domain-containing protein 13	TSAVSS*PLLDQQR	S	242	0.903	0.00461447	56.514	6946.57	11143.7	1.60421	0.00364969
Q9Y608	LRRFIP2	Leucine-rich repeat flightless-interacting protein 2	RGS*GDTSSLIDPDTSLSELR	S	328	0.994	1.1645e-05	80.683	15197.7	20965.3	1.37951	0.00367197
Q53EW6	SGK3	Serine/threonine-protein kinase Sgk3	HQS*DPS*EDEDER	S;S	126;129	1; 1	0.00846959	74.12	741.04	1625.47	2.19349	0.00368237
O60486	PLXNC1	Plexin-C1	KQS*QQLELLESELR	S	978	1	0.00375804	47.204	2450.17	4155.53	1.69602	0.00370664
E7EX44	CALD1	Caldesmon	RGS*IGENQGEEK	S	196	1	0.00522689	50.324	7896.37	14391.3	1.82253	0.00381902
Q86VM9	ZC3H18	Zinc finger CCCH domain-containing protein 18	AS*DLEDEESAAR	S	46	1	1.85161e-125	130.23	10837.7	14893.7	1.37425	0.00382365
Q96K21	ZFYVE19	Zinc finger FYVE domain-containing protein 19	LPDS*DDDEDEETAIQR	S	354	1	2.3202e-26	94.057	14787.3	20428	1.38145	0.00384049
Q5JTD0	TJAP1	Tight junction-associated protein 1	GS*PEEELPLPAFEK	S	300	1	4.66881e-07	119.23	12022.7	18132.7	1.50821	0.0038602
Q15459	SF3A1	Splicing factor 3A subunit 1	FGESEEVEMEVES*DEEDDKQEK	S	329	1	1.02694e-109	230.49	85739	98984.7	1.15449	0.00392339
Q16555	DPYSL2	Dihydropyrimidinase-related protein 2	GLYDGPVCEVSVT*PK	T	509	0.99	3.65612e-09	133.45	12742.7	15686.3	1.23101	0.00395375
P68871	HBB	Hemoglobin subunit beta	FFESFGDLS*T*PDAVM#GNPK	S	50;51	0.995;0.995	1.1839e-20	125.28	16100	10038.5	0.623507	0.0040322
Q9Y2W1	THRAP3	Thyroid hormone receptor-associated protein 3	IDIS*PSTFR	S	682	0.992	9.67702e-05	128.01	12203.3	17642.7	1.44573	0.00405782
Q16555	DPYSL2	Dihydropyrimidinase-related protein 2	GLYDGPVCEVS*VTPK	S	507	0.56	4.33636e-10	123.36	9887.57	13120.3	1.32695	0.00414577
P22466	GAL	Galanin peptides	LLDLPAAAS*SEDIERS*	S;S;S	116;117;123	0.658;0.658;0.684	3.20798e-10	98.175	11171.3	6908.33	0.618398	0.00426138
P22466	GAL	Galanin peptides	LLDLPAAAS*SEDIERS*	S	116;123	0.878;0.716	0.000209022	74.364	11171.3	6908.33	0.618398	0.00426138
Q9UPU5	USP24	Ubiquitin carboxyl-terminal hydrolase 24	VSDQNS*PVLPK	S	2047	1	0.00777023	92.063	24338.7	33163.7	1.36259	0.00429294
Q13895	BYSL	Bystin	MPQDGS*DDEDEEWPTLEK	S	98	1	6.36316e-16	67.413	5467.3	7978.67	1.45934	0.00429743
Q8TBA6	GOLGA5	Golgin subfamily A member 5	S*EPDDELLFDFLNSSQK	S	116	1	2.61677e-73	141.86	2884.27	4957.17	1.71869	0.00434068
P11137	MAP2	Microtubule-associated protein 2	ETS*PES*SLIQDEIAVK	S;S	1155;1158	0.527;0.527	0.00315501	60.564	1591.6	2432.73	1.52848	0.00442656
Q12888	TP53BP1	Tumor suppressor p53-binding protein 1	SDS*PEIPFQAAAGPSDGLDASSPGNSFVGLR	S	1462	0.858	8.24031e-33	126.14	10857	15040	1.38528	0.00450719
C9JFV4	PELP1	Proline-, glutamic acid- and leucine-rich protein 1	EGES*PAAGPPPQELVEEEPSAPPTLLEEETEDGSDK	S	1093	1	1.81607e-16	78.793	1570.17	2855.3	1.81847	0.00453008
A0A0S2Z4Z6	SRRM1	Serine/arginine repetitive matrix protein 1	KPPAPPS*PVQS*QSPSTNWSPAVPVK	S;S	783;787	1;0.891	1.77008e-10	85.489	4770.1	7074.57	1.48311	0.00459529
Q9H2G2	SLK	STE20-like serine/threonine-protein kinase	VDEDSAEDT*QSNDGK	T	569	0.572	5.57628e-09	115.12	7455.47	10456.1	1.40247	0.00464363
Q96C24	SYTL4	Synaptotagmin-like protein 4	SVIDLRPEDVVHESGS*LGDR	S	289	0.797	2.50944e-05	85.376	4939.13	8834.9	1.78876	0.00476076
Q9BWW4	SSBP3	Single-stranded DNA-binding protein 3	NS*PNNISGISNPPGTPR	S	347	1	4.55136e-14	120.63	5330.73	8383.07	1.57259	0.00479748
Q9BZZ5	API5	Apoptosis inhibitor 5	ASEDTTSGS*PPKK	S	464	0.808	0.018991	37.555	4343.5	9106.47	2.09657	0.00480195
O43491	EPB41L2	Band 4.1-like protein 2	EISPGS*GPGEIR	S	718	0.971	0.0098711	80.706	4771.07	9141.57	1.91604	0.00481051
O00264	PGRMC1	Membrane-associated progesterone receptor component 1	GDQPAASGDS*DDDEPPPLPR	S	57	1	1.24804e-130	253.29	80874.7	97964.7	1.21131	0.00492251
Q96A57	TMEM230	Transmembrane protein 230	LSST*DDGYIDLQFK	T	25	0.526	2.71778e-33	102.38	4157.63	6655.8	1.60086	0.00499326
Q9UKJ3	GPATCH8	G patch domain-containing protein 8	GSEGDCS*PEDK	S	1081	1	0.0173819	59.898	2086.57	4024.9	1.92896	0.00501224
O76021	RSL1D1	Ribosomal L1 domain-containing protein 1	ATNES*EDEIPQLVPIGK	S	361	0.954	1.09233e-26	81.665	2114.77	3247.33	1.53555	0.00501634
Q9H6F5	CCDC86	Coiled-coil domain-containing protein 86	LQQGAGLESPQGQPEPGAAS*PQR	S	91	1	8.59851e-16	90.616	11730	18272.7	1.55777	0.00506256
B3KUY2	PTGES3	Prostaglandin E synthase 3	DWEDDS*DEDMSNFDR	S	117	1	0	352.25	327247	253187	0.773688	0.00507354
O95218	ZRANB2	Zinc finger Ran-binding domain-containing protein 2	ENVEYIEREES*DGEYDEFGR	S	120	1	2.4155e-32	150.59	19974.7	21506	1.07666	0.00517261
Q14403		Gamma-G globin (Fragment)	FFDSFGNLSSAS*AIMGNPK	S	46	0.942	1.35465e-28	93.226	10547.9	7279.5	0.690135	0.00520095
Q9P2I0	CPSF2	Cleavage and polyadenylation specificity factor subunit 2	EADIDS*S*DES*DIEEDIDQPSAHK	S	419;420;423	1;1;1	2.3066e-05	65.454	8027.83	10419.9	1.29797	0.00522322
P11277	SPTB	Spectrin beta chain, erythrocyte	LSS*S*WESLQPEPSHPY	S	2124;2125	0.582;0.983	4.77051e-17	137.13	18957.7	25412.3	1.34048	0.0052664
Q09666	AHNAK	Neuroblast differentiation-associated protein AHNAK	ASLGSLEGEAEAEASS*PK	S	5763	0.837	5.711e-53	88.755	1917.13	2914.07	1.52001	0.0052723
Q9UQ35	SRRM2	Serine/arginine repetitive matrix protein 2	SS*SPVTELASR	S	1102	0.567	4.10174e-05	86.699	10436.4	15924	1.52581	0.00532523
A5PL32	APOL1	Apolipoprotein L1	VTEPIS*AES*GEQVER	S;S	352;355	1; 1	0.00253377	58.997	6305.43	4500.4	0.713734	0.00532661
O60291	MGRN1	E3 ubiquitin-protein ligase MGRN1	AASIENVLQDSS*PEHCGR	S	524	0.844	2.5041e-63	104.06	3262.97	4221.63	1.2938	0.00535962
Q92614	MYO18A	Unconventional myosin-XVIIIa	LEGDS*DVDSELEDR	S	1970	1	4.54954e-05	92.211	10678	13324	1.2478	0.00536852
P07910	HNRNPC	Heterogeneous nuclear ribonucleoproteins C1/C2	EAEEGEDDRDSANGEDDS*	S	306	0.841	2.22023e-06	101.96	3419.3	6162.77	1.80235	0.00537496
J3KTL2	SRSF1	Serine/arginine-rich splicing factor 1	VDGPRS*PS*YGR	S;S	199;201	1;0.999	0.00958277	72.898	12131.7	21485.7	1.77104	0.00539496
Q01484	ANK2	Ankyrin-2	ESES*DQEQEEEIDMTSEK	S	1461	0.571	5.49619e-06	93.583	5517.97	4982.33	0.902929	0.00552308
O43719	HTATSF1	HIV Tat-specific factor 1	VFDDES*DEKEDEEYADEK	S	642	1	1.66392e-199	293.76	239173	191277	0.799741	0.00555047
O94921	CDK14	Cyclin-dependent kinase 14	VHS*ENNACINFK	S	95	1	0.0117858	75.462	2415.73	3471.33	1.43697	0.00563051
P08670	VIM	Vimentin	LRSS*VPGVR	S	73	0.994	0.000685691	92.866	23389	32441.3	1.38703	0.00576911
O14579	COPE	Coatomer subunit epsilon	RDS*IVAELDR	S	99	1	0.00530045	71.531	6922.17	13158.3	1.9009	0.00596816
Q86XP3	DDX42	ATP-dependent RNA helicase DDX42	YMAENPTAGVVQEEEEDNLEYDS*DGNPIAPTKK	S	185	0.854	7.64969e-08	60.348	3185	3931.07	1.23424	0.00598403
Q9UQN3	CHMP2B	Charged multivesicular body protein 2b	ATIS*DEEIER	S	199	1	3.83464e-06	121.28	11233.4	17076.3	1.52013	0.00605273
O15173	PGRMC2	Membrane-associated progesterone receptor component 2	DFS*LEQLR	S	104	1	0.0127508	74.841	3330.97	2724.9	0.818051	0.00610365
Q9H1E5	TMX4	Thioredoxin-related transmembrane protein 4	AEQLQDAEEEKDDS*NEEENK	S	251	1	1.79099e-05	86.551	4204	7259.73	1.72686	0.00612861
Q9Y3E1	HDGFRP3	Hepatoma-derived growth factor-related protein 3	SSS*EGGDAGNDTR	S	180	0.986	2.43515e-21	142.04	2933.9	1590.87	0.542236	0.00626261
O43237	DYNC1LI2	Cytoplasmic dynein 1 light intermediate chain 2	DFQDYMEPEEGCQGS*PQR	S	194	1	2.83467e-44	175.28	47055	52609.7	1.11805	0.00628693
Q9NVM9	ASUN	Protein asunder homolog	DSPDS*PEPPNK	S	626	0.984	0.00540648	59.185	2771.8	4468.7	1.6122	0.00644407
Q9UN37	VPS4A	Vacuolar protein sorting-associated protein 4A	ENQSEGKGS*DSDS*EGDNPEK	S;S	95;99	0.683;0.849	9.49626e-05	70.647	6466	11012.7	1.70318	0.00655038
P52948	NUP98	Nuclear pore complex protein Nup98-Nup96	YGLQDS*DEEEEEHPSK	S	888	1	1.16924e-06	98.443	3139.1	5011.07	1.59634	0.00660152
Q9HC78	ZBTB20	Zinc finger and BTB domain-containing protein 20	DSQAEPTQPEQAAEAPAEGGPQTNQLETGASS*PER	S	432	0.809	1.22816e-40	134.62	1324.48	3085.33	2.32946	0.00664842
Q9UPN3	MACF1	Microtubule-actin cross-linking factor 1, isoforms 1/2/3/5	LLDAEDVDVPS*PDEK	S	280	1	2.70319e-44	95.651	10747.5	13018	1.21125	0.00692289
Q3KQU3	MAP7D1	MAP7 domain-containing protein 1	RS*S*QPS*PTAVPASDSPPTK	S;S;S	112;113;116	0;541;0.5410.753	6.59679e-23	81.839	2915.77	3979.27	1.36474	0.00695293
Q3KQU3	MAP7D1	MAP7 domain-containing protein 1	RSS*QPS*PTAVPASDSPPTK	S	113;116	0.553;0.846	6.59679e-23	81.839	2915.77	3979.27	1.36474	0.00695293
Q16629	SRSF7	Serine/arginine-rich splicing factor 7	S*AS*PERMD	S;S	231;233	1; 1	0.00196186	93.345	7283.83	9276.7	1.2736	0.00704515
P78559	MAP1A	Microtubule-associated protein 1A	ELAPAWEDT*S*PEQDNR	T;S	1674	0.5;0.5	0.0016374	74.519	14659.3	11105.7	0.757583	0.00707229
Q16637	SMN1	Survival motor neuron protein	GTGQS*DDSDIWDDTALIK	S	28	0.997	5.63194e-105	119.79	12773.7	18010.3	1.40996	0.00708807
Q658Y4	FAM91A1	Protein FAM91A1	KLS*DASDER	S	671	0.96	0.0175417	42.209	13967.3	19283.3	1.3806	0.00709988
P10645	CHGA	Chromogranin-A	EAVEEPS*SKDVMEK	S	125	0.567	2.10231e-05	92.977	18890.3	23102.3	1.22297	0.00715354
Q12888	TP53BP1	Tumor suppressor p53-binding protein 1	HEEQS*NEDIPIAEQSSK	S	222	1	3.79467e-26	113.99	6698.97	10603.5	1.58285	0.00716664
Q9UNE7	STUB1	E3 ubiquitin-protein ligase CHIP	LGAGGGS*PEKS*PSAQELK	S;S	19;23	1;0.976	1.0435e-14	119.83	26566.7	36672	1.38038	0.00729469
A0A140VK92	SCAMP2	Secretory carrier-associated membrane protein 2	AAS*SAAQGAFQGN	S	319	0.821	1.88342e-05	111.81	795.357	2422.87	3.04626	0.00750127
P24821	TNC	Tenascin	LPVGSQCSVDLESAS*GEK	S	72	0.915	0.000731713	72.916	1972.33	3017.27	1.5298	0.00758985
Q9NYF8	BCLAF1	Bcl-2-associated transcription factor 1	SSATSGDIWPGLSAYDNS*PR	S	222	0.998	9.35301e-121	118.67	16902	13214	0.781801	0.00769833
Q9BY44	EIF2A	Eukaryotic translation initiation factor 2A	SDKS*PDLAPTPAPQSTPR	S	506	0.859	0.000255561	77.045	4773.7	6803.13	1.42513	0.0079943
P01185	AVP	Vasopressin-neurophysin 2-copeptin	CQEENYLPS*PCQSGQK	S	83	0.996	0.00157418	69.122	6535.53	4234.1	0.647858	0.00803162
P29966	MARCKS	Myristoylated alanine-rich C-kinase substrate	AEDGATPS*PSNETPK	S	145	0.959	0.000158112	78.661	2120.4	3439.47	1.62208	0.00814566
O43823	AKAP8	A-kinase anchor protein 8	VDS*EGDFS*ENDDAAGDFR	S;S	323;328	1; 1	1.44206e-13	70.091	1151.9	3517.07	3.05327	0.00817439
Q13813	SPTAN1	Spectrin alpha chain, non-erythrocytic 1	CTELNQAWSS*LGK	S	1323	0.985	6.39302e-25	112.8	24801.3	19011.3	0.766545	0.00822491
Q08AD1	CAMSAP2	Calmodulin-regulated spectrin-associated protein 2	YDGES*DKEQFDDDQK	S	1148	0.974	0.0145684	41.348	4062.37	6827.1	1.68057	0.00832502
O15240	VGF	Neurosecretory protein VGF;Neuroendocrine regulatory peptide-1;Neuroendocrine regulatory peptide-2	S*QEETPGHR	S	420	1	4.35553e-10	127.02	14407	17078.3	1.18542	0.00855353
Q16849	PTPRN	Receptor-type tyrosine-protein phosphatase-like N	LPEQGS*SSRAEDSPEGYEK	S	301	0.734	0.00219569	45.784	9675.8	11970	1.23711	0.00859232
Q92922	SMARCC1	SWI/SNF complex subunit SMARCC1	KHS*PS*PPPPTPTESR	S	328;330	0.999;0.997	0.00348583	46.178	1852.53	3929.83	2.12133	0.00862884
Q9UNZ2	NSFL1C	NSFL1 cofactor p47	S*PNELVDDLFK	S	114	1	4.22902e-26	130.29	78779.3	63436.7	0.805245	0.00867687
Q96T58	SPEN	Msx2-interacting protein	RPQS*PGAS*PSQAER	S	736;740	1;0.998	0.0105093	49.973	647.52	1428.77	2.20652	0.00916047
F5H757	CYB561	Cytochrome b561	TLTEGDS*PGSQ	S	314	1	4.82626e-17	159.99	9799.7	6605.2	0.674021	0.0091894
Q8WVC0	LEO1	RNA polymerase-associated protein LEO1	IQNS*DDEER	S	162	1	0.000103363	127.37	11305	12951.7	1.14566	0.00933574
Q9NPJ4	PNRC2	Proline-rich nuclear receptor coactivator 2, isoform CRA_a	NSVRNS*QPAPINR	S	126	0.997	0.00323594	53.3	7430.37	10476	1.40989	0.00950121
Q96N67	DOCK7	Dedicator of cytokinesis protein 7	SLSNS*NPDISGTPT*SPDDEVR	S;T	900;909	0.9;0.402	2.44855e-06	46.66	1576.47	2650.73	1.68144	0.0095417
Q9P2D1	CHD7	Chromodomain-helicase-DNA-binding protein 7	DGETLEGS*DAEESLDK	S	2956	0.997	0.00223118	53.278	5529.13	8379.37	1.51549	0.00975816
O15085	ARHGEF11	Rho guanine nucleotide exchange factor 11	HQVLLEDPEQEGS*AEEEELGVLPCPSTSLDGENR	S	1155	1	3.3063e-47	145.51	1696.1	3061.63	1.8051	0.01018
Q9UQ35	SRRM2	Serine/arginine repetitive matrix protein 2	S*RS*PSSPELNNK	S;S	1497;1499	0.93;0.93	0.00597895	66.335	11049.3	15473.7	1.40042	0.0106269
Q9UPQ9	TNRC6B	Trinucleotide repeat-containing gene 6B protein	DEEPSGWEEPS*PQSISR	S	879	0.944	0.000530779	80.156	6097.37	7618.27	1.24944	0.0106298
P08670	VIM	Vimentin	ETNLDS*LPLVDTHSK	S	430	1	5.41793e-26	138.07	14455.3	19362.3	1.33946	0.010728
Q08999	RBL2	Retinoblastoma-like protein 2	SHQNS*PTELNK	S	952	0.998	0.018738	76.588	13703	11650	0.850179	0.0110473
Q9UHB6	LIMA1	LIM domain and actin-binding protein 1	EGHSLEMENENLVENGADS*DEDDNSFLK	S	686	1	0	140.66	3725.27	5941.4	1.59489	0.0116816
Q9Y4G6	TLN2	Talin-2	LDEGT*PPEPK	T	1843	1	0.0110103	92.856	7613.2	8825.2	1.1592	0.0116934
P35221	CTNNA1	Catenin alpha-1	S*RT*S*VQTEDDQLIAGQSAR	S;T;S	652;654;655	0.585;0.643;0.623	1.16302e-07	74.364	10428.3	14039.7	1.34631	0.0118522
P46100	ATRX	Transcriptional regulator ATRX	RPTETNPVT*S*NS*DEECNETVK	T;S;S	674;675;677	0.629;0.629;0.629	0.000726527	56.055	3261.33	5791.2	1.77572	0.0118742
Q15287	RNPS1	RNA-binding protein with serine-rich domain 1	S*PS*PKPTK	S;S	155;157	1;0.997	0.00882348	66.262	97195.3	86848	0.893541	0.0119826
P35579	MYH9	Myosin-9	DELADEIANSS*GK	S	1717	0.873	0.00010192	80.632	11716	14338	1.2238	0.0122812
H0YBE0	MTDH	Protein LYRIC (Fragment)	S*WS*DRS*IFS*GIGLR	S;S;S;S	47;49;52;55	1;1;1;1	0.00472496	49.559	7761.33	10803.4	1.39195	0.0126563
Q9UQ35	SRRM2	Serine/arginine repetitive matrix protein 2	RGEGDAPFSEPGTTSTQRPS*S*PETATK	S	322;323	0.646;0.847	2.09852e-17	101.11	1812.6	2549.23	1.4064	0.0128235
Q14498	RBM39	RNA-binding protein 39	DKS*PVREPIDNLTPEER	S	136	1	0.00176605	69.922	15604.7	24525.3	1.57167	0.0128642
Q641Q2	FAM21A	WASH complex subunit FAM21A;WASH complex subunit FAM21C	AGNS*DS*EEDDANGR	S;S	158;160	1; 1	0.00759016	51.524	1332.53	2076.23	1.55811	0.0128679
P22059	OSBP	Oxysterol-binding protein 1	GDM#S*DEDDENEFFDAPEIITMPENLGHK	S	351	1	0.000240561	56.468	1901.13	1028.55	0.541021	0.0136322
P46821	MAP1B	Microtubule-associated protein 1B	ASVSPM#DEPVPDS*ESPIEK	S	1387	0.633	4.81379e-10	86.546	10513.5	8285.97	0.788126	0.0137287
P01008	SERPINC1	Antithrombin-III	ATEDEGS*EQKIPEATNR	S	68	1	6.68866e-15	123.43	13930.7	10921.3	0.783978	0.0140027
Q9H2G2	SLK	STE20-like serine/threonine-protein kinase	VDEDS*AEDTQSNDGK	S	565	1	5.38364e-41	172.23	14711.7	18801.3	1.27799	0.0140418
A4FU69	EFCAB5	EF-hand calcium-binding domain-containing protein 5	IT*KQLNS*GIT*PPLPSK	S;T;S	1472;1477;1480	1;0.996;0.996	0.00443516	53.168	84626.3	68705.3	0.811867	0.014114
O95671	ASMTL	N-acetylserotonin O-methyltransferase-like protein	HDSIPAADTFEDLS*DVEGGGSEPTQR	S	239	0.997	7.50733e-05	60.288	4880.93	6387.93	1.30875	0.0142095
Q5T200	ZC3H13	Zinc finger CCCH domain-containing protein 13	T*PS*PPPPIPEDIALGK	T;S	263265	1; 1	3.80493e-44	98.132	1992.23	2758.27	1.38451	0.0145376
Q9H6F5	CCDC86	Coiled-coil domain-containing protein 86	LGGLRPES*PESLTSVSR	S	18	0.998	0.0017152	60.747	9460.77	12076	1.27643	0.0145794
P80723	BASP1	Brain acid soluble protein 1	S*DGAPASDSKPGSSEAAPSSK	S	164	0.996	0.00878728	42.309	7902.6	10069.5	1.2742	0.0146
P02671	FGA	Fibrinogen alpha chain	EVVTSEDGS*DCPEAMDLGTLSGIGTLDGFR	S	489	0.975	5.34545e-84	138.23	3705.93	6079.23	1.64041	0.0146041
A0A024R098	AMPD2	AMP deaminase 2	TDS*DSDLQLYK	S	190	0.997	5.25468e-25	176.75	59961.7	69916	1.16601	0.0148108
P49585	PCYT1A	Choline-phosphate cytidylyltransferase A	AAAYDIS*EDEED	S	362	1	0.00482816	92.925	1874.67	3029.53	1.61604	0.0151656
Q96T60	PNKP	Bifunctional polynucleotide phosphatase/kinase	TPESQPDT*PPGTPLVSQDEK	T	118	0.996	2.97118e-06	95.209	6522.57	9910.8	1.51946	0.0151715
P46821	MAP1B	Microtubule-associated protein 1B;MAP1 light chain LC1	VSAEAEVAPVSPEVTQEVVEEHCAS*PEDK	S	1312	1	5.56353e-158	246.09	63471.3	71970.7	1.13391	0.0157917
P46821	MAP1B	Microtubule-associated protein 1B	GPAES*PDEGITTTEGEGECEQTPEELEPVEK	S	891	0.999;0.556	1.21743e-13	79.829	3940.97	2480	0.629287	0.0159223
P05060	CHGB	Secretogranin-1	CIIEVLSNALS*K	S	46	1	0.000306266	93.823	994.017	400.68	0.403092	0.0162809
Q3KNV8	PCGF3	Polycomb group RING finger protein 3	ADDS*SNKEAAEEK	S;S	132;133	0.5;0.5	0.013526	44.294	2841.33	1908.13	0.671563	0.016564
O15027	SEC16A	Protein transport protein Sec16A	AQQELVPPQQQAS*PPQLPK	S	891	1	1.84569e-05	50.827	8536.87	9935.07	1.16378	0.0166872
P18206	VCL	Vinculin	DPSAS*PGDAGEQAIR	S	290	0.996	8.25499e-24	158.92	27007.7	21686.3	0.80297	0.017454
Q02156	PRKCE	Protein kinase C epsilon type	EEPVLT*LVDEAIVK	T	710	1	2.20698e-05	68.257	1021.79	490.13	0.479678	0.0175802
P46821	MAP1B	Microtubule-associated protein 1B	IAELEEEQSQGSTTNS*DWMK	S	343	0.995	1.08664e-134	121.35	4610.23	5693.23	1.23491	0.0177888
Q15388	TOMM20	Mitochondrial import receptor subunit TOM20 homolog	IVSAQS*LAEDDVE	S	138	1	3.35906e-06	114.69	4468.2	6703.73	1.50032	0.0178512
A0A024RDB2	G3BP2	Ras GTPase-activating protein-binding protein 2	YEDEVFGDS*EPELDEES*EDEVEEEQEER	S;S	141;149	1; 1	6.13036e-18	105.98	2158.63	2797.07	1.29576	0.0179191
P52756	RBM5	RNA-binding protein 5	GLVAAYSGDS*DNEEELVER	S	624	1	4.27296e-26	140.63	10925.7	12652.3	1.15804	0.0179564
P10515	DLAT	Dihydrolipoyllysine-residue acetyltransferase component of pyruvate dehydrogenase complex, mitochondrial	S*KIS*VNDFIIK	S;S	472.475	1; 1	0.0173668	49.5	89725	77916.7	0.868394	0.0179709
E9PDH4	PIKFYVE	1-phosphatidylinositol 3-phosphate 5-kinase (Fragment)	FDDS*DTEQIAEEGDDNLAK	S	475	0.745	0.000248943	80.702	7223.63	9141.43	1.26549	0.0183878
P18615	NELF-E	Negative elongation factor E	SIS*ADDDLQESSR	S	115	0.999	0.000266255	95.197	5276.13	7945.1	1.50586	0.0186909
Q96B36	AKT1S1	Proline-rich AKT1 substrate 1	AATAARPPAPPPAPQPPS*PTPS*PPRPTLAR	S;S	88;92	0.93;0.96	7.29579e-07	64.148	10117.1	13911.7	1.37506	0.0193577
P10645	CHGA	Chromogranin-A	EAVEEPSS*KDVMEK	S	126	0.873	1.02179e-07	120.29	20108	27925.7	1.38878	0.0198685
P07910	HNRNPC	Heterogeneous nuclear ribonucleoproteins C1/C2	MES*EGGADDS*AEEGDLLDDDDNEDR	S;S	253;260	1; 1	0	197.89	219010	193253	0.882395	0.0200662
Q96ST2	IWS1	Protein IWS1 homolog	HQAS*DS*ENEEPPKPR	S;S	196;198	1; 1	3.07944e-08	100.92	6481.07	8750.23	1.35012	0.020677
P49023	PXN	Paxillin	S*SPGGQDEGGFMAQGK	S;S	302.303	0.5;0.5	0.00130008	55.186	1184.87	1696.2	1.43155	0.0215804
E9PRY8	EEF1D	Elongation factor 1-delta	ATAPQTQHVS*PM#R	S	549	0.999	0.00102639	70.235	1447.87	2009.13	1.38765	0.0218665
Q9BW71	HIRIP3	HIRA-interacting protein 3	AVEES*S*DEER	S;S	142;143	1; 1	1.02217e-07	128.28	9410.33	7770.87	0.82578	0.0225749
Q9HCN4	GPN1	GPN-loop GTPase 1	GTLDEEDEEADS*DTDDIDHR	S	338	0.978	2.58083e-89	120.33	7383.5	8512.83	1.15295	0.0235893
Q9BRD0	BUD13	BUD13 homolog	HDS*PDPS*PPR	S;S	197;201	1; 1	0.00255102	73.219	4458.97	7815.33	1.75272	0.0236916
F8VXC8	SMARCC2	SWI/SNF complex subunit SMARCC2	DMDEPS*PVPNVEEVTLPK	S	347	1	0.000202502	54.117	3713.63	4482.7	1.20709	0.0240265
L8B4J3	UBC	Ubiquitin C	TLS*DYNIQK	S	57	0.999	0.000119374	122.7	12151.7	10172.6	0.837136	0.0241703
Q9Y6X4	FAM169A	Protein FAM169A	NQSEEQSEAS*S*EQLDQFTQSAEK	S;S	618;619	1; 1	5.10822e-108	132.48	14907.7	17594	1.1802	0.0252787
Q8WVC0	LEO1	RNA polymerase-associated protein LEO1	AQGS*DEDKLQNS*DDDEK	S;S	171;179	1; 1	1.39031e-27	158.77	23242.7	31005.7	1.334	0.0262118
Q9Y6V0	PCLO	Protein piccolo	IVDSGVQT*DDEDATDR	T	3378	1	2.0543e-09	113.51	12139.1	17127.7	1.41095	0.0269239
Q8NBN3	TMEM87A	Transmembrane protein 87A	WVEENVPSSVTDVALPALLDS*DEER	S	540	1	2.5036e-42	155.17	11886.3	17038	1.43341	0.0289574
B7Z6G2		cDNA FLJ56152, highly similar to Rho guanine nucleotide exchange factor 7	MS*GFIYQGK	S	518	1	0.00560227	77.64	27278.7	22320	0.818222	0.0290616
O15027	SEC16A	Protein transport protein Sec16A	FT*GSFDDDPD*RDPYGEEVDR	T	1147	0.54	0.00929036	45.957	1684.5	2333.8	1.38546	0.0290661
Q9BXX2	ANKRD30B	Ankyrin repeat domain-containing protein 30B	LEES*PDKDGLLK	S	763	1	0.00744351	53.569	9705.47	7447.37	0.767337	0.0292597
Q53GG0	LIMA1	LIM domain and actin-binding protein 1	ET**SPGVEDAPIAK	T	487	0.577	0.000598928	75.463	2532.83	3842.57	1.5171	0.0294157
Q96JM3	CHAMP1	Chromosome alignment-maintaining phosphoprotein 1	CDILVQEELLAS*PK	S	603	1	0.0147397	48.053	1479	1964.23	1.32808	0.0295081
Q9H1E3	NUCKS1	Nuclear ubiquitous casein and cyclin-dependent kinase substrate 1	TSTS*PPPEK	S	223	0.985	0.00020288	104.79	15327	18490.7	1.20641	0.0307599
P10645	CHGA	Chromogranin-A	REDS*KEAEK	S	136	1	7.14507e-06	107.85	126907	149643	1.17916	0.0308139
Q9UKN8	GTF3C4	General transcription factor 3C polypeptide 4	ILLVDS*PGMGNADDEQQEEGTSSK	S	611	1	3.06655e-09	80.711	1841.67	2413.47	1.31048	0.0313977
Q6ZRI8	ARHGAP36	Rho GTPase-activating protein 36	AAVLAQSKPSDEGS*SEEPAVPSGTAR	S	497	1	0.00180915	47.757	6975.73	3800.47	0.544812	0.0339395
Q6NZI2	PTRF	Polymerase I and transcript release factor	EGEELGEGERPEEDAAALELS*S*DEAVEVEEVIEESR	S;S	202;203	1; 1	1.87676e-30	111.1	6205.17	7371.1	1.1879	0.0339573
Q9Y3T9	NOC2L	Nucleolar complex protein 2 homolog	DLFDLNS*S*EEDDTEGFSER	S;S	672;673	0.998;0.996	0.000879654	61.109	3957.9	5505.9	1.39112	0.0343184
O15320	CTAGE5	Cutaneous T-cell lymphoma-associated antigen 5	S*NS*ELEDEILCLEK	S;S	137;139	0.5;0.5	8.61356e-34	88.551	2601.57	3219.8	1.23764	0.0349814
O15320	CTAGE5	Cutaneous T-cell lymphoma-associated antigen 5	SNS*ELEDEILCLEK	S	139	0.861	8.61356e-34	88.551	2601.57	3219.8	1.23764	0.0349814
Q9P2K5	MYEF2	Myelin expression factor 2	AEVPGATGGDS**LQPAEPPGEPR	S	17	0.999	3.79867e-62	178.85	96771	111830	1.15561	0.0358762
P42858	HTT	Huntingtin	SGS*IVELIAGGGSSCS*PVLSR	S;S	419;432	0.567;0.632	1.57487e-07	94.606	1566.03	2072.73	1.32356	0.0368061
Q149N5	DOCK4	DOCK4 protein	KNILCFVNS*LRIACMILK	S	1156	1	0.016176	50.608	116533	80402.7	0.689954	0.0374664
P78559	MAP1A	Microtubule-associated protein 1A;MAP1 light chain LC2	AELEEMEEVHPS*DEEEEDATK	S	667	1	1.20387e-46	171.29	40613.7	45961.3	1.13167	0.0377476
P15056	BRAF	Serine/threonine-protein kinase B-raf	RDS*SDDWEIPDGQITVGQR	S	446	0.811	2.21985e-05	65.428	3787.3	5039.9	1.33074	0.0381934
O43719	HTATSF1	HIV Tat-specific factor 1	DLDEEGS*EKELHENVLDK	S	579	1	3.61415e-80	209.56	202810	176810	0.871801	0.0393462
Q15424	SAFB	Scaffold attachment factor B1	TDCEPVGLEPAVEQSSAASELAEASSEELAEAPTEAPS*PEAR	S	344	0.998	7.3698e-35	103.81	4411.17	5276.93	1.19627	0.0396941
P55081	MFAP1	Microfibrillar-associated protein 1	IVEPEVVGES*DS*EVEGDAWR	S;S	116;118	1; 1	4.21069e-89	125.11	15408.3	19031.3	1.23513	0.0402375
Q86VM9	ZC3H18	Zinc finger CCCH domain-containing protein 18	GPTSS*PCEEEGDEGEEDR	S	95	0.969	7.97895e-06	90.22	3059.17	4737.47	1.54861	0.0405166
A0A024QZ15	SLC46A1	Proton-coupled folate transporter	AD*LEFQQFPQS*P	S	458	1	1.59904e-05	106.82	19668.7	26410	1.34274	0.0408716
P78559	MAP1A	Microtubule-associated protein 1A	ELVLS*S*PEDLTQDFEEMKR	S;S	526;527	1;0.999	6.43655e-05	78.717	7985.53	6033.87	0.7556	0.0409545
Q13098	GPS1	COP9 signalosome complex subunit 1	EGS*QGELTPANSQSR	S	474	1	9.40659e-17	141.83	15203.7	13775	0.906031	0.0413632
Q9Y3D3	MRPS16	28S ribosomal protein S16, mitochondrial	TDAEAT*DTEATET	T	130	0.984	0.000484866	94.551	842.177	1300.67	1.54441	0.0443063
Q5SPY9	NPDC1	Neural proliferation differentiation and control protein 1	IS*PGDQR	S	314	1	0.0192817	85.67	4139	5242.27	1.26655	0.0449761
P15924	DSP	Desmoplakin	AES*GPDLR	S	22	1	0.0177879	68.847	4473.77	3833.47	0.856877	0.0454932
Q8TEA8	DTD1	D-tyrosyl-tRNA(Tyr) deacylase;D-tyrosyl-tRNA(Tyr) deacylase 1	SAS*S*GAEGDVSSEREP	S;S	196;197	0.942;0.979	0.000566099	72.359	811.05	1083.12	1.33545	0.0459392
P49023	PXN	Paxillin	TGSSS*PPGGPPKPGSQLDSMLGSLQSDLNK	S	322	0.702	5.71628e-19	89.391	4056.37	7645.53	1.88482	0.0460389
Q0ZGT2	NEXN	Nexilin	EMLAS*DDEEDVSSK	S	80	1	9.65603e-34	120.24	3516.53	4369.47	1.24255	0.0461802
Q96TC7	FAM82A2	Regulator of microtubule dynamics protein 3	SQSLPNS*LDYTQTSDPGR	S	50	0.645	0.00179283	63.869	2581.57	3771.63	1.46099	0.0462801
Q8IWW6	ARHGAP12	RHG12_HUMAN Rho GTPase-activating protein 12	EDNTDLVIT*S*RHK	T;S	423;424	1; 1	0.0265937	46.88	1520.97	2032.6	1.33639	0.0468373
Q16514	TAF12	Transcription initiation factor TFIID subunit 12	LS*PENNQVLTK	S	51	1	0.00521283	84.566	10823	13718.7	1.26754	0.0481843
Q53T59	HS1BP3	HCLS1-binding protein 3	KLS*PQDPSEDVSSVDPLK	S	249	0.966	0.000228122	67.11	4794.4	7058.77	1.47229	0.0491595
P10645	CHGA	Chromogranin-A	YPGPQAEGDS*EGLSQGLVDR	S	203	1	3.96576e-102	225.13	63185.7	74742.7	1.18291	0.0493577
P02671	FGA	Fibrinogen alpha chain	GGSTS*YGTGSETESPR	S	276	0.857	6.9476e-71	210.12		37988.7
B3KM95	CDS2	Phosphatidate cytidylyltransferase	VDGETASDS*ESR	S	35	0.667	6.8026e-15	146.96		6420.03
Q05193	DNM1	Dynamin-1	RS*PTSS*PTPQR	S;S	774;778	0.88;0.564	0.0123166	73.022		3458.5
A0A0S2Z4Z6	SRRM1	Serine/arginine repetitive matrix protein 1	RYS*PPIQR	S	611	0.943	0.00780844	57.281		456.55
