# Supplementary material for: Phosphorylation-Mediated Molecular Pathway Changes in Human Pituitary Neuroendocrine Tumors Identified by Quantitative Phosphoproteomics
Source: Cells. 2021 Aug 27;10(9):2225. doi: 10.3390/cells10092225 (PMC8471408; doi:10.3390/cells10092225)
Supplement: Supplementary file 1 [file cells-10-02225-s001.zip › Table S3_v3.xls]

## Sheet: Sheet1
Table S3. Statistically significant GO biological processes (BP) of differentially phosphorylated proteins in human nonfuctional PitNETs
ID	Biological process	Count	%	PValue	protein name
GO:0000398	mRNA splicing, via spliceosome	36	6.32689	2.19034e-15	Q15287, Q9BRD0, Q13595, Q9UBB9, O95400, O75533, O75494, O95391, Q9UQ35, P31943, Q16629, B4DY08, Q9H307, Q96T37, Q13242, Q9P2I0, Q00839, P09651, O43395, O75643, Q13247, Q96T58, A0A024R0Z3, A0A0S2Z4Z6, J3KTL2, P52756, P07910, Q9BXP5, Q08170, Q12996, O75400, Q05519, Q14103, Q53GS9, O43719, Q15459, Q01130
GO:0006397	mRNA processing	32	5.6239	6.35287e-15	P26378, Q9H0D6, Q66PJ3, Q9UBB9, Q9Y2W1, Q9NYV4, Q14498, A0A0A0MT33, Q6PJT7, Q9H0G5, A0A0A0MR66, Q16629, Q92945, Q13242, P09651, O43395, P18583, Q96ST2, P49756, O95218, A0A0S2Z4Z6, J3KTL2, Q7Z6E9, Q02040, Q9UKV3, Q08170, Q16637, Q05519, Q5VTL8, Q53GS9, Q15459, Q01130
GO:0008380	RNA splicing	29	5.09666	2.63136e-13	Q15287, Q66PJ3, Q9UBB9, Q96FV9, Q9Y2W1, Q9NYV4, Q14498, A0A0A0MT33, Q9H0G5, A0A0A0MR66, Q16629, Q92945, B4DY08, Q13427, Q96ST2, P18583, O43395, P49756, O95218, A0A024R0Z3, A0A0S2Z4Z6, P52756, Q02040, P07910, Q9UKV3, Q08170, Q05519, Q53GS9, Q5VTL8, Q01130
GO:0098609	cell-cell adhesion	34	5.9754	2.24553e-11	Q9UHB6, Q9UPN3, Q9H0B6, A0A087WUZ3, Q9UDY2, A0A024R1S8, Q9C0C2, P55196, Q6PKG0, Q09666, C9J6P4, P42166, A0A024R4E5, E9PRY8, Q9H4G0, Q9ULH1, P35611, Q9H2G2, Q07960, O00567, Q92522, Q13813, Q15149, O60763, P08238, O95292, Q9BY44, Q9UQN3, A0A024RAN2, Q16513, O76021, E7EX44, Q92597, Q14247
GO:0006405	RNA export from nucleus	15	2.6362	9.39057e-10	Q15287, Q13247, O95391, Q96FV9, P52948, A0A0S2Z4Z6, J3KTL2, Q08170, Q16629, O75694, Q05519, Q13242, P35658, P09651, Q01130
GO:0006406	mRNA export from nucleus	19	3.33919	1.68763e-09	Q15287, Q9BRD0, Q13247, O75494, O95391, L0R530, Q96FV9, P52948, A0A0S2Z4Z6, J3KTL2, Q08170, P49792, Q16629, O75694, Q05519, Q13242, Q9P2I0, P35658, Q01130
GO:0031124	mRNA 3'-end processing	13	2.28471	3.09874e-08	Q15287, Q08170, Q13247, Q16629, Q12996, O95391, Q05519, Q13242, Q96FV9, Q9P2I0, A0A0S2Z4Z6, Q01130, J3KTL2
GO:0048025	negative regulation of mRNA splicing, via spliceosome	9	1.58172	1.21237e-07	Q15287, Q9UKV3, Q08170, A0A0A0MR66, Q13247, Q16629, O75494, Q13627, Q13242
GO:0000226	microtubule cytoskeleton organization	14	2.46046	2.54462e-07	P18583, P78559, Q08AD1, Q96N67, P11137, O75379, O43237, Q3KQU3, A0A0G2JMX7, P12036, O75122, Q14194, P46821, O95359
GO:0006396	RNA processing	16	2.81195	3.11369e-07	Q9UK58, P26378, Q9H0D6, Q9UBB9, Q8TDD1, Q96FV9, P31943, P52756, Q14498, O60832, P05455, Q12996, Q14103, Q00839, Q15459, Q6P158
GO:0006369	termination of RNA polymerase II transcription	13	2.28471	5.63292e-07	Q15287, Q08170, Q13247, Q16629, Q12996, O95391, Q05519, Q13242, Q96FV9, Q9P2I0, A0A0S2Z4Z6, Q01130, J3KTL2
GO:0000381	regulation of alternative mRNA splicing, via spliceosome	10	1.75747	1.90422e-06	Q15287, P52756, Q9H0G5, A0A0A0MR66, Q13247, P49756, Q13627, Q15459, Q01130, Q9Y2W1
GO:0000375	RNA splicing, via transesterification reactions	8	1.40598	8.16018e-06	O43395, Q08170, Q92945, O75494, O75533, A0A024R0Z3, O95391, A0A0S2Z4Z6
GO:0070527	platelet aggregation	9	1.58172	3.2839e-05	Q5JWF2, P02671, P18206, P02675, P21333, A0A0U4BW16, P68871, P04792, P35579, P07359
GO:0061025	membrane fusion	9	1.58172	5.61071e-05	O00161, D3DUW5, P63027, Q05193, Q16623, O60763, Q9UNZ2, Q9UQ16, P61266
GO:0043044	ATP-dependent chromatin remodeling	7	1.23023	5.75856e-05	Q13547, P07910, Q92769, Q14839, B4DY08, Q92922, O96019, F8VXC8
GO:0006338	chromatin remodeling	12	2.10896	7.25497e-05	Q13547, P51531, P35659, Q96T23, Q92769, P46100, Q13185, Q92922, Q8NFD5, O96019, F8VXC8, Q9P2D1
GO:0016925	protein sumoylation	14	2.46046	7.33816e-05	Q02880, Q12888, Q99502, A0A024R2M8, Q14676, L0R530, Q8NDX5, P52948, P07910, P49792, O75694, B4DY08, Q9UQE7, P35658, P29590
GO:0006888	ER to Golgi vesicle-mediated transport	16	2.81195	0.00014897	A0A087WUZ3, P16157, P35606, O75379, O43237, P11277, O94979, Q01484, Q13813, D6REX3, O60763, O75396, Q12955, O95292, O14576, O15320, O14579
GO:0031032	actomyosin structure organization	7	1.23023	0.000151856	P35580, Q9H4G0, Q9Y2J2, Q92614, A0A0U4BW16, P11171, P35579, O43491
GO:0043001	Golgi to plasma membrane protein transport	7	1.23023	0.000151856	P63027, Q9UPN3, Q12955, Q13439, A0A087WUZ3, O75379, Q9H4A6
GO:0007010	cytoskeleton organization	15	2.6362	0.000529966	Q9UEY8, Q9UPN3, Q5VZL5, Q8WX93, Q08495, A0A087WUZ3, P16157, P11277, Q01484, Q16555, Q13813, O75400, Q9Y6V0, Q8WWQ0, P26232
GO:0048194	Golgi vesicle budding	4	0.702988	0.000563209	Q92614, Q9H4A6, Q9Y2Q0, Q9NTI2
GO:0007064	mitotic sister chromatid cohesion	5	0.878735	0.000731236	Q9NTI5, Q7Z5K2, Q29RF7, Q6KC79, Q9UQE7
GO:0002576	platelet degranulation	11	1.93322	0.00141178	P02671, P02751, O00391, P18206, P01042, P02675, P02765, Q5JVS0, P21333, Q8WXD2, P07948
GO:0033523	histone H2B ubiquitination	4	0.702988	0.00150482	Q5VTR2, Q6PD62, Q8WVC0, Q8N7H5
GO:1900364	negative regulation of mRNA polyadenylation	4	0.702988	0.00150482	Q6PJT7, Q5VTR2, Q6PD62, P18615
GO:0006376	mRNA splice site selection	5	0.878735	0.00161394	Q13247, O75494, Q13242, A0A0A6YYJ8, J3KTL2
GO:0071380	cellular response to prostaglandin E stimulus	5	0.878735	0.00161394	Q13131, Q5JWF2, Q13085, O43823, Q02156
GO:0000281	mitotic cytokinesis	6	1.05448	0.0018536	P35580, P18583, Q12955, P16949, P49450, A0A087WUZ3
GO:0034613	cellular protein localization	7	1.23023	0.00205085	Q6IAA8, A0A024RCF9, Q99502, Q6KC79, P35221, Q01484, Q4VCS5
GO:0007030	Golgi organization	9	1.58172	0.00210856	B7Z6G2, O60763, Q9UNZ2, Q8TBA6, Q5JTD0, P42858, O75122, Q92614, Q9H4A6
GO:0030334	regulation of cell migration	9	1.58172	0.00210856	Q0ZGT2, P02545, Q6DEN2, P18206, P21333, Q9H2G2, Q4VCS5, Q53EW6, O60486
GO:0045773	positive regulation of axon extension	6	1.05448	0.00216805	A0A0G2JMX7, P02751, Q9UPN3, Q13439, Q9H2P0, P46821
GO:0050684	regulation of mRNA processing	4	0.702988	0.00220511	Q96ST2, P21127, Q9NWH9, Q15424
GO:1900034	regulation of cellular response to heat	9	1.58172	0.00229735	Q96B36, P07900, P08238, P49792, O75694, B3KUY2, L0R530, P35658, P52948
GO:0007077	mitotic nuclear envelope disassembly	7	1.23023	0.00231318	P02545, P49792, O75694, P17252, L0R530, P35658, P52948
GO:0036498	IRE1-mediated unfolded protein response	8	1.40598	0.00231957	D6REX3, Q15084, Q06210, P02545, P35611, P51858, Q99442, P49840, O94979
GO:0000266	mitochondrial fission	5	0.878735	0.00250157	A0A0S2Z5H6, D3DUW5, Q05193, A0A0A0MS29, Q9UQ16
GO:0016032	viral process	20	3.51494	0.00277285	P25788, Q9Y6G9, Q9H6F5, P52701, Q96T58, P49450, L0R530, Q59GJ0, P52948, P21796, Q13547, P49792, P08670, O75694, Q7Z5K2, Q96T37, P35658, P09651, O43765, P07948
GO:0016569	covalent chromatin modification	11	1.93322	0.00282045	Q08999, P35659, Q96T23, P46100, O75376, Q8IXM2, Q13185, Q92922, Q8NFD5, F8VXC8, Q9P2D1
GO:1900026	positive regulation of substrate adhesion-dependent cell spreading	6	1.05448	0.00291083	B7Z6G2, P02671, P02675, Q08495, P21333, P15056
GO:0006461	protein complex assembly	11	1.93322	0.00341204	P11166, P63027, P02671, P07814, P35612, Q08495, Q02410, Q9BWW4, P17096, O00505, P29590
GO:0007016	cytoskeletal anchoring at plasma membrane	4	0.702988	0.00413419	Q9H4G0, Q12955, Q9Y2J2, Q9Y4G6
GO:0010390	histone monoubiquitination	4	0.702988	0.00413419	Q5VTR2, Q6PD62, Q8WVC0, Q8N7H5
GO:0050714	positive regulation of protein secretion	6	1.05448	0.00492037	D3DUW5, P02671, P02675, Q96C24, Q92614, Q9H4A6
GO:0000244	spliceosomal tri-snRNP complex assembly	4	0.702988	0.00538558	O43395, O95400, Q13107, O75494
GO:0032211	negative regulation of telomere maintenance via telomerase	4	0.702988	0.00538558	P07910, B4DY08, Q00839, P09651, P29590
GO:0031000	response to caffeine	4	0.702988	0.00538558	Q13131, Q13547, Q92769, P27708
GO:0051693	actin filament capping	4	0.702988	0.00684061	Q08495, A0A087WUZ3, P11277, Q13813
GO:0010821	regulation of mitochondrion organization	4	0.702988	0.00684061	D3DUW5, A0A0A0MS29, Q13501, Q9H4A6
GO:0016192	vesicle-mediated transport	12	2.10896	0.00819275	P63027, Q16623, O75396, Q13439, O00203, O75131, P61266, P35606, O75379, Q13367, Q9UPT6, Q9UN37
GO:0000380	alternative mRNA splicing, via spliceosome	4	0.702988	0.00850681	Q13247, O95391, Q96I25, J3KTL2
GO:0032784	regulation of DNA-templated transcription, elongation	4	0.702988	0.00850681	P23193, Q96ST2, Q96FV9, O43719
GO:0051056	regulation of small GTPase mediated signal transduction	11	1.93322	0.00931307	B7Z6G2, Q8IWW6, Q6GYQ0, O43166, Q6ZRI8, Q8N5V2, Q07960, Q07889, Q9NZN5, O15085, Q4VCS5
GO:0030168	platelet activation	10	1.75747	0.00991514	P02671, Q14571, P02675, P17252, P21333, P13224, P49407, Q02156, P07948, P07359
GO:0006325	chromatin organization	6	1.05448	0.0105168	Q13547, Q9Y4W2, P05114, Q9H1E3, Q15424, Q14839
GO:0007409	axonogenesis	9	1.58172	0.011544	Q02880, Q12955, Q8WXF7, P16949, P12036, Q96N67, A0A0A0MRM9, P26232, Q9NTI2
GO:0043484	regulation of RNA splicing	5	0.878735	0.0119904	Q9NYV4, P18583, Q02040, Q09666, P31943
GO:0035264	multicellular organism growth	8	1.40598	0.0123738	Q5JWF2, Q7Z6E9, Q9BSQ5, Q02410, P35611, P46100, Q9Y5Y0, Q07889
GO:0007596	blood coagulation	13	2.28471	0.0129355	Q13547, P02671, P31323, P02675, Q92769, O00203, P01008, A0A0A0MS54, P13224, Q9C0E8, P68871, P07948, P07359
GO:0031175	neuron projection development	9	1.58172	0.0129403	Q08AD1, P16949, Q5TBA9, Q96N67, Q9Y3E1, P11137, P27816, A0A0D9SF30, P07948
GO:0001711	endodermal cell fate commitment	3	0.527241	0.0134124	Q6PD62, Q8WVC0, Q8N7H5
GO:0060323	head morphogenesis	3	0.527241	0.0134124	Q9BWW4, Q9Y5Y0, P15056
GO:0060789	~hair follicle placode formation	3	0.527241	0.0134124	Q5JWF2, Q13547, Q92769
GO:0007052	mitotic spindle organization	5	0.878735	0.0135015	P16949, O75122, P27816, Q9NVM9, Q9UQE7
GO:0051017	actin filament bundle assembly	5	0.878735	0.0135015	Q9UHB6, Q6DEN2, P35612, Q08495, P35611
GO:0006887	exocytosis	8	1.40598	0.0149435	P63027, P35580, O75396, Q96C24, Q9Y6D5, P16157, O75379, P56730
GO:0007062	sister chromatid cohesion	9	1.58172	0.0152611	Q9NTI5, P49792, O75122, Q7Z5K2, Q29RF7, P49450, Q9UQE7, Q8WYP5, P52948
GO:0010467	gene expression	6	1.05448	0.0164875	P07910, B4DY08, Q14103, Q9H4A6, P31943, Q00839, P09651
GO:0006886	intracellular protein transport	15	2.6362	0.0165143	Q8IV36, O00203, Q4KMP7, Q96C24, P35606, O95391, Q13367, C9JA93, Q16623, O60763, C9J650, Q02410, P05408, Q15036, P61266, Q14247
GO:0006409	tRNA export from nucleus	5	0.878735	0.0168738	P49792, O75694, L0R530, P35658, P52948
GO:0006364	rRNA processing	14	2.46046	0.0170823	Q9Y4W2, Q9H6F5, Q9H0D6, P05387, P05388, Q8N8A6, B4DR36, O00567, Q9Y5J1, O60832, Q14137, C9JFV4, Q9P2D1, Q13895, A0A0A0MRM9
GO:0007155	cell adhesion	24	4.21793	0.017961	P02751, P18206, B7ZKY2, P17252, P13224, P35221, Q9Y4G6, A0A0D9SF30, Q15762, Q02156, P55196, B7Z351, P35580, P24821, Q02410, P49023, O60716, O43294, Q9H307, O60504, O60486, P26232, P07359, Q13895
GO:0032868	response to insulin	7	1.23023	0.017976	Q08170, P27708, Q13247, Q16849, P22466, O15240, P07948
GO:0003374	dynamin polymerization involved in mitochondrial fission	3	0.527241	0.0183922	D3DUW5, Q05193, Q9UQ16
GO:0031062	positive regulation of histone methylation	3	0.527241	0.0183922	Q5VTR2, Q8N7H5, Q9Y5B6
GO:1903146	regulation of mitophagy	5	0.878735	0.01874	D3DUW5, O96019, P49840, P21796, Q14247
GO:0010827	regulation of mitophagy	5	0.878735	0.01874	P49792, O75694, L0R530, P35658, P52948
GO:0006892	post-Golgi vesicle-mediated transport	4	0.702988	0.0201801	O00161, P63027, Q13367, A0A140VK92
GO:0045638	negative regulation of myeloid cell differentiation	4	0.702988	0.0201801	Q96T37, Q6PD62, Q8WVC0, Q8N7H5
GO:0075733	intracellular transport of virus	6	1.05448	0.0209736	P49792, O75694, L0R530, P35658, O00505, P52948
GO:0007269	neurotransmitter secretion	6	1.05448	0.0209736	O94812, P63027, Q16623, B7ZKY2, Q02410, P17600
GO:0033138	positive regulation of peptidyl-serine phosphorylation	7	1.23023	0.0218605	Q99996, P23634, Q96N67, Q9NYB0, P49407, P15056, P01185
GO:0016584	nucleosome positioning	3	0.527241	0.0240213	Q96T23, P16402, Q8N7H5
GO:0044829	positive regulation by host of viral genome replication	3	0.527241	0.0240213	P27105, Q9H1E3, O95292
GO:0043297	apical junction assembly	3	0.527241	0.0240213	P18206, P35221, Q16513
GO:0006446	regulation of translational initiation	5	0.878735	0.0250834	B5ME19, O60841, E7EX17, Q59GJ0, P04792, P23588
GO:0045921	positive regulation of exocytosis	4	0.702988	0.0264574	P02671, P02675, O75122, Q96C24
GO:0000132	establishment of mitotic spindle orientation	4	0.702988	0.0264574	P42858, Q99502, P49450, Q14980
GO:0051301~	cell division	19	3.33919	0.026832	Q9Y6G9, Q9NTI5, P21127, Q08J23, Q8ND76, Q96K21, Q29RF7, P27816, Q9UN37, Q02156, O75122, Q7Z5K2, O75400, Q16513, Q9NVM9, O94921, Q53GS9, Q9UQE7, Q14980
GO:0006413	translational initiation	10	1.75747	0.0279269	Q8NE71, P05387, Q13144, B5ME19, Q6PKG0, Q9BY44, O60841, P05388, E7EX17, Q59GJ0, P23588
GO:0034394	protein localization to cell surface	4	0.702988	0.0299426	P18206, Q13107, P21333, Q01484
GO:2001237	negative regulation of extrinsic apoptotic signaling pathway	5	0.878735	0.0299486	P02545, P42858, P13521, Q8WWQ0, Q14247
GO:0034393	positive regulation of smooth muscle cell apoptotic process	3	0.527241	0.0302545	A0A0A0MR66, Q53EL6, P49407
GO:0016070	RNA metabolic process	3	0.527241	0.0302545	Q9H0D6, Q8TDD1, Q9GZR7
GO:0032922	circadian regulation of gene expression	6	1.05448	0.0321653	Q13547, Q06210, Q92769, P29375, Q00839, P29590
GO:0016055	Wnt signaling pathway	12	2.10896	0.0329599	Q13131, Q9UPN3, Q8ND76, Q04727, O60716, O43294, Q9Y608, O94921, Q6PD62, Q8WVC0, P49840, Q8N7H5
GO:0045793	positive regulation of cell size	3	0.527241	0.0370487	P07900, P08238, Q4VCS5
GO:1904903	ESCRT III complex disassembly	3	0.527241	0.0370487	A0A024R2C5, Q9UQN3, Q9UN37
GO:0071481	cellular response to X-ray	3	0.527241	0.0370487	Q9H1E3, Q12888, Q6KC79
GO:0030866	cortical actin cytoskeleton organization	4	0.702988	0.0375992	Q9H4G0, Q9Y2J2, P11171, O43491
GO:0006986	response to unfolded protein	5	0.878735	0.0412418	Q8TCJ2, P07900, P34932, P08238, P04792
GO:0032092	positive regulation of protein binding	6	1.05448	0.0413623	B7Z6G2, P08238, P35612, P35611, P11171, P49407
GO:0006950	response to stress	6	1.05448	0.0413623	P07900, Q9UEW8, P08238, O14683, Q13501, Q53EW6
GO:0008104	protein localization	6	1.05448	0.0413623	A0A140VKC4, Q86XP3, Q8NFP9, Q13501, Q9UPT6, C9JVY5
GO:0043488	regulation of mRNA stability	8	1.40598	0.0422693	P25788, Q13200, Q6PJT7, P17252, Q92945, Q14103, P35658, P04792
GO:0031065	positive regulation of histone deacetylation	3	0.527241	0.0443631	Q6KC79, O43823, P29590
GO:0046710	GDP metabolic process	3	0.527241	0.0443631	B7ZKY2, Q9UDY2, Q14168
GO:0046711	GDP metabolic process	4	1.52724	1.04436	B7ZKY2, Q9UDY2, Q14169
GO:0010763	positive regulation of fibroblast migration	3	0.527241	0.0443631	B7Z6G2, Q08495, Q02156
GO:0051279	regulation of release of sequestered calcium ion into cytosol	3	0.527241	0.0443631	Q01484, Q02156, P07948
GO:1902188	positive regulation of viral release from host cell	3	0.527241	0.0443631	A0A024R2C5, Q9UQN3, Q9UN37
GO:0006351	transcription, DNA-templated	75	13.181	0.0443658	Q12906, Q15287, P51531, Q9UK58, P23193, Q9Y3T9, Q92769, O75151, Q9NYF8, Q13185, P85037, Q9NYB0, Q9GZT3, Q15424, Q9P2K5, Q04727, O60716, Q92539, Q9H307, Q92922, P08651, Q6PD62, Q9P2D1, Q96ST2, Q9BWW4, Q8TDD1, Q96T58, Q3KNV8, P17029, O95251, Q9Y5B6, Q96EZ8, Q969E4, A0A140VKC4, Q9HCD5, O95365, Q13207, Q8NEY8, Q9NWH9, Q8WUB8, O43823, Q8NFD5, O75475, F8VXC8, Q13547, Q14498, Q9HC78, Q9UKN8, Q9H7L9, Q12…
GO:0000245	spliceosomal complex assembly	4	0.702988	0.0461543	P52756, Q16637, O75533, Q53GS9
GO:0017157	regulation of exocytosis	4	0.702988	0.0461543	P63027, Q16623, P61266, Q9Y6V0
GO:0045070	positive regulation of viral genome replication	4	0.702988	0.0461543	O95292, Q6PKG0, Q9P035, Q16513
GO:0006997	nucleus organization	4	0.702988	0.0461543	A0A024R2C5, Q9UQN3, Q14980, Q9UN37
GO:0072661	protein targeting to plasma membrane	4	0.702988	0.0461543	Q12955, P16157, A0A087WUZ3, Q01484
GO:0010977	negative regulation of neuron projection development	5	0.878735	0.0476756	Q6DEN2, Q92769, P08670, P61266, Q14194
GO:0010501	RNA secondary structure unwinding	5	0.878735	0.0476756	Q86XP3, Q8TDD1, A0A024R0Z3, Q9GZR7, Q8N8A6
GO:0043065	positive regulation of apoptotic process	16	2.81195	0.0499142	Q15287, D3DUW5, P01042, Q13144, Q9NYF8, Q13501, P19634, P22466, Q9NZN5, Q07889, P52756, B7Z6G2, Q9H7L9, Q9UKV3, Q8N5V2, O15085
